# Supplementary material for: Non-coding single nucleotide variants affecting estrogen receptor binding and activity
Source: Genome Med. 2016 Dec 13;8:128. doi: 10.1186/s13073-016-0382-0 (PMC5154163; doi:10.1186/s13073-016-0382-0)
Supplement: Additional file 1: Table S1. — The list of all ER ChIP-seq datasets in breast cancer. Table S2. List of E2-regulated genes common in vitro, in vivo, and TCGA. Table S3. List of the studies used for the identification of E2-regulated genes. Table S4. Primer sets used for different assays. Table S5. The list of regulatory SNVs in MCF7 Cell line. Table S6. The list of regulatory SNVs in BT474 cell line. Table S7. The list of regulatory SNVs in MDA-MB-134 cell line. Table S8. The list of regulatory SNVs in T47D cell line. Table S9. The list of regulatory SNVs in TAMR cell line. Table S10. The list of regulatory SNVs in ZR75 cell line. Table S11. The list of regulatory SNVs in good prognosis tumors. Table S12. The list of regulatory SNVs in bad prognosis tumors. Table S13. The list of regulatory SNVs in metastatic tumors. Table S14. The allele frequency of top RegSNVs in ER-binding sites with sufficient coverage. (XLSX 3641 kb) [file 13073_2016_382_MOESM1_ESM.xlsx]

## Sheet: Table S1
Cell line/Tumor	Data set	Reads	Peaks	Ref
MCF7	1	6442721	37057	29
	2	15450131	79978	22
	3	20876237	15677	22
	4	21220101	24823	22
	5	22924491	30130	23
	6	26445865	48243	24
	7	26825998	79731	1
	8	27238465	49231	1
	9	34587361	66483	1
	10	29393345	6575	25
	11	33983132	7543	25
T47D	1	20974865	20405	1
	2	71986040	8044	1
	3	14490194	4806	29
	4	29801890	3098	31
	5	16753735	11145	31
BT474	1	20830555	36565	1
	2	21056403	36337	1
ZR75	1	19678686	57828	1
	2	62581081	34870	1
	3	18981841	12137	31
	4	18746193	26820	31
TAMR	1	22555819	61536	1
	2	29699074	46420	1
MDA-MB-134	1	84820062	3398	20
Good Prognosis Tumors	1	11498805	11130	1
	2	6201437	13543	1
	3	13907908	18635	1
	4	13946259	35788	1
	5	7177205	3008	1
	6	15274041	6976	1
	7	12566868	8898	1
	8	21862228	7167	1
	9	18053501	2918	1
Bad Prognosis Tumors	1	14269376	14029	1
	2	17447408	60874	1
	3	18669346	8981	1
	4	15743920	36698	1
	5	13886222	18000	1
	6	13205910	15181	1
	7	19265908	2355	1
	8	18277065	5175	1
	9	22858543	3009	1
Metastatic samples	1	10970298	13676	1
	2	17325390	79516	1
	3	19851135	15861	1

## Sheet: Table S2
Gene Symbol
MARCH2
MARCH6
ABAT
ABCA12
ABCC1
ABCC13
ABCC5
ABCD1
ABCD3
ABCE1
ABCF2
ABCG1
ABHD14B
ABHD2
ABL2
ABR
ABT1
ACAA2
ACACB
ACAD10
ACADVL
ACER3
ACHE
ACOT11
ACOT13
ACOT7
ACOX2
ACOX3
ACP1
ACSL1
ACTN4
ACTR2
ACTR3
ADAM15
ADAP1
ADARB1
ADAT2
ADCK2
ADCY1
ADCY6
ADCY9
ADD1
ADM
ADORA1
ADPGK
ADRM1
AFF3
AFF4
AGA
AGFG1
AGGF1
AGPAT5
AGPS
AGR3
AGXT2L2
AHCTF1
AHCY
AHSA1
AJAP1
AK2
AKAP1
AKAP10
AKAP7
AKAP9
AKIRIN1
ALAD
ALCAM
ALDH18A1
ALDH3A2
ALDH3B2
ALDH4A1
ALDOA
ALDOC
ALG1
ALKBH2
ALKBH7
AMD1
AMDHD2
AMFR
AMIGO2
AMMECR1
AMOTL1
ANAPC1
ANAPC2
ANKFY1
ANKRA2
ANKRD11
ANKRD12
ANKRD17
ANKRD5
ANLN
ANP32E
ANXA3
ANXA4
ANXA9
AOX1
AP1AR
AP1B1
AP1S3
AP3B1
APBB2
APC
APEH
APH1A
APH1B
APLP2
APOBEC3B
APOD
APOOL
APP
APPBP2
APPL1
APPL2
AR
ARAF
ARAP2
ARF1
ARF6
ARFGEF1
ARFGEF2
ARFIP1
ARFIP2
ARHGAP12
ARHGAP29
ARHGAP30
ARHGAP32
ARHGDIB
ARHGEF12
ARHGEF19
ARHGEF37
ARID1B
ARID2
ARID4A
ARIH1
ARL1
ARL4C
ARL5A
ARL8B
ARMC5
ARMC8
ARMCX3
ARNT2
ARPC1B
ARPC2
ARPC5L
ARRB1
ARRDC1
ARRDC3
ARSD
ARSJ
ASAH1
ASAP1
ASB12
ASB13
ASB9
ASCC3
ASCL1
ASF1A
ASF1B
ASH1L
ASL
ASNA1
ASNS
ASPM
ASS1
ASXL1
ATAD2
ATE1
ATF1
ATF3
ATF6
ATF7IP
ATG12
ATG16L1
ATG2B
ATL2
ATMIN
ATP11B
ATP13A3
ATP2A3
ATP2B1
ATP2C1
ATP2C2
ATP5D
ATP5S
ATP6V0A1
ATP6V0E1
ATP6V0E2
ATP6V1C1
ATP7A
ATP7B
ATP8A1
ATP8A2
ATP9A
ATRNL1
ATRX
ATXN1
AUH
AURKA
AURKB
AZI2
B3GALNT2
B3GNT5
B3GNT7
B4GALT3
B4GALT7
B9D1
BAD
BAG2
BAIAP2
BANF1
BAZ1A
BAZ2A
BBX
BCAM
BCAP31
BCAR3
BCAS4
BCAT2
BCKDK
BCL2L1
BCL2L11
BCOR
BCORL1
BDKRB2
BDP1
BECN1
BHLHE40
BICD1
BICD2
BIK
BIRC5
BLM
BLNK
BLZF1
BMP7
BMPR2
BNIP3L
BNIPL
BOP1
BPTF
BRCA2
BRD2
BRD4
BRD7
BRF1
BRI3
BRIP1
BRWD1
BSCL2
BTBD7
BTD
BTG2
BUB1
BUB3
BVES
BYSL
C10orf2
C10orf25
C10orf99
C11orf24
C11orf52
C11orf54
C11orf80
C11orf82
C11orf84
C12orf10
C12orf23
C12orf29
C12orf5
C12orf60
C12orf66
C12orf69
C14orf101
C14orf132
C14orf159
C14orf182
C15orf61
C16orf13
C16orf52
C16orf55
C16orf72
C17orf103
C17orf104
C18orf1
C18orf54
C19orf25
C19orf33
C19orf42
C19orf6
C1orf109
C1orf116
C1orf168
C1orf174
C1orf226
C1orf43
C1orf56
C1QBP
C1QTNF1
C1QTNF6
C20orf112
C20orf160
C21orf91
C22orf32
C2orf49
C2orf68
C4orf32
C4orf46
C5orf24
C5orf25
C5orf30
C6orf1
C6orf106
C6orf108
C6orf141
C6orf211
C6orf89
C7orf29
C8orf4
C8orf46
C8orf59
C9orf16
C9orf64
C9orf89
CA12
CA8
CAB39L
CABLES1
CACNA1D
CALCOCO2
CALD1
CALN1
CALR
CALU
CAMK1D
CAMK2D
CAMK2G
CAMK2N1
CAMSAP1
CAMTA1
CANT1
CANX
CAP2
CAPG
CAPN1
CAPN13
CAPNS1
CAPZA1
CARD10
CARHSP1
CARS
CASK
CAST
CATSPERG
CAV2
CBFA2T3
CBFB
CBR1
CBS
CBX3
CBX5
CC2D1B
CC2D2B
CCDC106
CCDC110
CCDC117
CCDC124
CCDC125
CCDC132
CCDC138
CCDC15
CCDC152
CCDC22
CCDC40
CCDC57
CCDC85A
CCDC86
CCDC94
CCHCR1
CCM2
CCNA2
CCNB1
CCNB2
CCND1
CCNF
CCNG2
CCNJ
CCNL1
CCNO
CCNT2
CCPG1
CCR1
CCT7
CD164
CD24
CD46
CD58
CD59
CDC20
CDC25A
CDC34
CDC42BPA
CDC42EP1
CDC42SE1
CDC45
CDC6
CDC73
CDCA2
CDCA3
CDCA5
CDCA7
CDCA8
CDK1
CDK15
CDK16
CDK17
CDK19
CDK2
CDK6
CDK8
CDK9
CDKN2C
CDKN3
CDS1
CDT1
CDYL
CEACAM5
CEACAM6
CEBPG
CELSR2
CENPA
CENPE
CENPF
CENPH
CENPK
CENPL
CENPM
CEP120
CEP164
CEP55
CEP57
CEP68
CEP70
CFLAR
CGN
CGNL1
CHAC2
CHAF1A
CHCHD5
CHD1L
CHD2
CHD6
CHD8
CHD9
CHEK1
CHML
CHMP4B
CHN2
CHST15
CHURC1
CIRBP
CIRH1A
CISD3
CISH
CIT
CITED2
CKAP2L
CKAP4
CKAP5
CLASP1
CLASP2
CLCN4
CLDN1
CLDN4
CLEC11A
CLEC7A
CLIC1
CLIC3
CLIC4
CLIP1
CLK4
CLN3
CLN5
CLN6
CLTB
CMPK2
CNIH2
CNKSR3
CNN3
CNOT1
CNOT3
CNOT6L
CNOT8
CNPY3
CNST
COCH
COG3
COG7
COIL
COL12A1
COL1A1
COL4A3BP
COMMD2
COMMD4
COMT
COPA
COPS7B
COPS8
COPZ1
COQ4
CORO1A
CORO1B
CORO1C
CORO2A
COX15
COX5B
CPD
CPE
CPEB4
CPNE3
CPT1A
CPT2
CRAT
CRB3
CREB3L1
CREB3L2
CREBL2
CRIM1
CRIP2
CRNKL1
CROT
CSDE1
CSGALNACT1
CSNK1A1
CSNK1D
CSNK1G2
CSNK2A1
CSPG5
CSPP1
CST3
CST4
CSTA
CSTF3
CTDSP2
CTDSPL2
CTNNA1
CTNND2
CTSB
CTSC
CTTN
CTU2
CUEDC1
CUL5
CUX1
CXCL12
CXCL14
CXCR4
CXorf26
CXorf40A
CXXC5
CYB561
CYB561D2
CYB5B
CYB5D2
CYB5R3
CYBA
CYC1
CYP1B1
CYP26A1
CYP26B1
CYP2C8
CYP4A11
CYTH2
DAAM1
DACH1
DARS
DBF4
DBN1
DCAF10
DCAF11
DCAF13
DCAF15
DCAF5
DCAF8
DCBLD2
DCLK1
DCLRE1C
DCTD
DCTN1
DCTN4
DCUN1D1
DCUN1D4
DDIT4
DDX11
DDX18
DDX21
DDX23
DDX49
DEGS1
DEGS2
DENND1B
DEPDC1
DERL1
DET1
DGCR14
DHCR7
DHRS2
DHRS3
DHX30
DHX36
DIAPH1
DIAPH3
DICER1
DISC1
DKC1
DKK1
DLAT
DLC1
DLG1
DLG2
DLG3
DLG5
DLGAP4
DMPK
DMXL1
DNAJA4
DNAJB14
DNAJC1
DNAJC11
DNAJC14
DNAJC16
DNAJC17
DNAJC22
DNM2
DNM3
DNMT1
DNPEP
DOCK5
DOK5
DOK7
DPM3
DPP7
DSC2
DSCC1
DSG2
DTL
DTWD1
DUSP1
DUSP16
DUSP3
DUSP4
DYNC1LI2
DYRK1B
DYRK2
DZIP3
E2F3
E2F8
ECE2
EDEM3
EEA1
EEF1D
EFHC1
EFR3A
EGFR
EGLN2
EGR3
EHBP1L1
EHD1
EHMT1
EID1
EIF1
EIF2AK4
EIF2C2
EIF3B
EIF3I
EIF3M
EIF4A1
EIF4E3
EIF4EBP1
EIF4EBP2
EIF5A
EIF5B
EIF6
ELF1
ELF5
ELK1
ELK3
ELMO2
ELMO3
ELMOD2
ELOVL2
ELOVL5
ELOVL7
ELP2
EME1
EML3
EML4
ENPP5
EPB41L4A
EPB41L5
EPHA4
EPHX1
EPN3
EPRS
EPS15L1
EPS8L1
ERBB3
ERBB4
ERC2
ERGIC1
ERGIC2
ERGIC3
ERN1
ESF1
ESPL1
ESR1
ESRP1
ESYT2
ETNK1
ETNK2
ETS2
EVC
EVL
EWSR1
EXO1
EXOC6
EXOSC2
EXOSC4
EXOSC5
EXOSC6
EZR
F11R
FAAH
FADS1
FADS3
FAHD1
FAHD2A
FAIM3
FAM102A
FAM110C
FAM115A
FAM118A
FAM118B
FAM120A
FAM125A
FAM129A
FAM13A
FAM149B1
FAM168B
FAM169A
FAM173A
FAM174B
FAM178A
FAM179B
FAM188A
FAM190B
FAM195A
FAM198B
FAM200A
FAM20C
FAM3C
FAM46C
FAM60A
FAM63A
FAM64A
FAM65C
FAM76B
FAM81A
FAM84A
FAM86B1
FAM89B
FAM96B
FAM98C
FANCA
FANCI
FANCM
FAR1
FARSB
FAS
FBL
FBLIM1
FBP1
FBRS
FBXL15
FBXL19
FBXO11
FBXO21
FBXO28
FBXO32
FBXO38
FBXO45
FBXO5
FBXW11
FBXW2
FBXW4
FCF1
FEM1B
FEN1
FEV
FGD3
FGF18
FGFR4
FICD
FIGNL1
FIS1
FJX1
FKBP1A
FKBP4
FLAD1
FLJ45983
FLNB
FLOT1
FLRT3
FLVCR2
FMN1
FMNL2
FMO2
FNBP1
FNBP1L
FNBP4
FNDC3B
FNTB
FOLH1
FOLR1
FOS
FOXA1
FOXG1
FOXK2
FOXM1
FOXP1
FOXP4
FOXRED1
FOXRED2
FRS2
FRYL
FSIP1
FTL
FTSJ1
FUCA1
FUT8
FUT9
FZD5
FZD6
G6PD
GAB1
GABARAPL1
GABBR2
GALC
GALNT10
GALNT12
GALNT2
GALNT4
GALNTL4
GALT
GAMT
GART
GAS2L3
GAS6
GAS7
GATA3
GATA4
GATA6
GATAD1
GCC2
GCLM
GDAP1
GDE1
GDI2
GDPD3
GEMIN4
GEMIN5
GGNBP2
GHITM
GHR
GINS2
GIT2
GJC1
GLA
GLB1L2
GLE1
GLG1
GLS
GLTP
GLTSCR2
GLUD2
GLUL
GLYR1
GMDS
GNA11
GNAS
GNB1L
GNB5
GNG12
GNL3
GNL3L
GNMT
GNS
GOLGA1
GOLM1
GOPC
GOSR2
GPATCH4
GPHN
GPI
GPR125
GPR126
GPR137B
GPR39
GPR68
GPR87
GPRC5A
GPRC5C
GPSM2
GRAMD3
GRB10
GREB1
GRHL1
GRIK3
GRIN1
GRINA
GRK6
GSG2
GSK3B
GSN
GSPT1
GSTM4
GTF2F1
GTF2H2B
GTF2H3
GTF3C2
GTF3C5
GTPBP1
GTPBP2
GTPBP4
GTSE1
GUF1
GUK1
GXYLT1
GYG1
H2AFJ
H2AFX
H2AFY
HAUS6
HBP1
HCFC1R1
HCG18
HDAC4
HDLBP
HEATR1
HEBP1
HECTD1
HECTD2
HELLS
HEXIM1
HIF3A
HIGD1A
HIP1
HIPK3
HIRIP3
HIST1H2AC
HIST1H2BC
HIST1H2BD
HIST2H2BE
HIVEP1
HKR1
HLA-B
HLA-E
HLA-F
HLA-G
HMBS
HMG20B
HMGA1
HMGCS1
HMGCS2
HMGN4
HN1L
HNRNPA1
HNRNPA3
HNRPDL
HOMER3
HOOK1
HOXD3
HPCAL1
HPRT1
HPS3
HRASLS
HS3ST3B1
HSF2
HSP90B1
HSPA2
HSPA4
HSPA4L
HSPA9
HSPB6
HSPB8
HSPD1
HSPH1
HTATSF1
ICMT
ID2
IDE
IDH2
IDH3G
IDI1
IDS
IER3
IER3IP1
IER5
IFI30
IFI35
IFNAR2
IFNGR1
IFRD2
IFT74
IGDCC3
IGF1R
IGF2BP2
IGF2R
IGFBP3
IGFBP4
IGFBP5
IGSF1
IL13RA1
IL1B
IL20
IL24
IL6R
IL6ST
ILF3
IMP4
IMPA2
IMPACT
IMPAD1
ING3
INPP4A
INPP4B
IP6K2
IPO11
IPO5
IPO8
IPP
IQCK
IQGAP3
IRF2BP2
IRF3
IRS1
ISCA1
ISG20
ISL2
ISYNA1
ITCH
ITFG3
ITGA2
ITGA3
ITGA6
ITGB1BP1
ITGB4
ITGB5
ITGB6
ITPA
ITPK1
ITPR1
ITPR3
ITPRIPL2
IWS1
JAGN1
JHDM1D
JMJD4
JMJD6
JUND
KARS
KAT5
KBTBD4
KCNC1
KCNJ2
KCNK5
KCNK6
KCNMA1
KCTD20
KCTD6
KDELR3
KDM1B
KDM4B
KDM6A
KHNYN
KIAA0020
KIAA0101
KIAA0141
KIAA0247
KIAA0368
KIAA0430
KIAA0494
KIAA0907
KIAA0913
KIAA1109
KIAA1217
KIAA1324
KIAA1324L
KIAA1432
KIAA1467
KIAA1549
KIAA1598
KIAA1683
KIAA1755
KIAA2018
KIF11
KIF14
KIF18B
KIF20A
KIF22
KIF2C
KIF3A
KIF5B
KIF5C
KIFC1
KITLG
KLF11
KLF3
KLF4
KLF5
KLHDC2
KLHDC5
KLHL12
KLHL20
KLHL21
KLHL24
KLHL35
KLHL36
KLHL7
KLHL9
KLK10
KLK4
KLRG2
KNDC1
KPNA2
KPNA3
KPNA4
KPNA5
KRR1
KRT13
KRT15
KRT7
KRT81
KTN1
KYNU
L1CAM
LAMP2
LANCL1
LAPTM4B
LARGE
LARP4
LARP4B
LARP6
LCP1
LEF1
LEMD2
LENG1
LEPREL1
LGALS8
LGR4
LIAS
LIFR
LIMA1
LIMD1
LIMK2
LIN7A
LMAN1
LMAN2
LMBRD1
LMCD1
LMF1
LMNA
LMNB1
LMNB2
LMO7
LNPEP
LNX1
LOC100190986
LOC113230
LOC344595
LOC388796
LOC646762
LOC729678
LONP1
LONP2
LONRF2
LONRF3
LPP
LRBA
LRIG1
LRP10
LRP8
LRPPRC
LRRC16A
LRRC41
LRRC46
LRRC57
LRRC8E
LRRFIP1
LRRN4
LRSAM1
LSG1
LSM14A
LSM4
LSM5
LSM7
LSS
LTBP1
LUC7L
LUC7L3
LY6G5C
LY9
LYAR
LYPD6
LYPLA1
LYPLA2
LYRM7
LYSMD2
MAD1L1
MAD2L1
MAF1
MAFF
MAFG
MAGI3
MAGT1
MAK16
MALAT1
MALL
MAML3
MAMLD1
MAN1A1
MAN2A1
MANBAL
MAOA
MAP2K4
MAP3K1
MAP3K12
MAP3K7
MAP4K3
MAP9
MAPK1
MAPK14
MAPKAP1
MAPKAPK2
MAPRE1
MARCKS
MARS
MARVELD3
MAST4
MASTL
MAT2A
MATR3
MAVS
MAX
MB
MBD6
MBLAC2
MBNL1
MBNL2
MBOAT1
MBP
MBTPS2
MCCC2
MCL1
MCM10
MCM2
MCM3
MCM3AP
MCM4
MCM5
MCM7
MCM8
MDH2
MDK
MDM2
MDM4
MDN1
ME1
MEA1
MED13
MED13L
MED16
MED20
MED25
MED6
MED7
MEG3
MEGF9
MEI1
MEIS3P1
METRN
METTL14
METTL8
MFAP3
MFAP3L
MFSD3
MFSD5
MGA
MGAT4A
MGEA5
MGST1
MIA3
MICAL2
MID2
MIDN
MIER3
MIF4GD
MINA
MIOS
MKI67
MKI67IP
MKL1
MKL2
MKNK2
MKX
MLEC
MLF1
MLF1IP
MLF2
MLH3
MLL3
MLL4
MLL5
MLLT10
MLXIP
MMAB
MND1
MOCS2
MOGS
MORC3
MORN1
MOSPD1
MOSPD2
MPDZ
MPG
MPHOSPH6
MPHOSPH8
MPI
MPP5
MPP7
MPPED2
MPZL1
MPZL2
MR1
MRE11A
MREG
MRPL16
MRPL19
MRPL30
MRPL37
MRPL4
MRPL41
MRPL43
MRPS10
MRPS12
MRPS14
MRPS18A
MRPS25
MRTO4
MRVI1
MS4A7
MSH3
MSI2
MSRB3
MST4
MSX2
MTERFD3
MTF2
MTHFD1L
MTHFD2
MTHFR
MTMR1
MTMR2
MTMR9
MTPAP
MTUS1
MUC1
MUSK
MVD
MVP
MXD4
MYADM
MYB
MYBL1
MYBL2
MYC
MYLIP
MYO19
MYO1C
MYO6
MYO7A
MYOF
N4BP2L2
N4BP3
NAA15
NAA50
NAB1
NADSYN1
NAGK
NAGPA
NAMPT
NANOS1
NAP1L4
NARG2
NASP
NAT9
NAV2
NBEA
NBPF1
NBR1
NCAPD2
NCAPG2
NCAPH2
NCBP1
NCBP2
NCF2
NCKAP1
NCLN
NCOA1
NCOA2
NCOA3
NCOA7
NCOR1
NCS1
NDE1
NDRG1
NDRG2
NDUFA10
NDUFA11
NDUFAF4
NEAT1
NEBL
NEDD1
NEDD4L
NEIL2
NEIL3
NEK2
NELL2
NETO2
NEU1
NF1
NFATC3
NFIB
NFKB2
NFXL1
NFYA
NFYC
NGRN
NINJ1
NIP7
NIPBL
NKTR
NKX3-1
NLN
NMD3
NME3
NMRAL1
NMT2
NOC3L
NOLC1
NOM1
NONO
NOP16
NOP56
NOSIP
NPDC1
NPEPPS
NPLOC4
NPNT
NPY1R
NQO1
NR2C2AP
NR2F2
NR2F6
NRBP1
NRCAM
NRG2
NRGN
NRIP1
NRL
NRXN3
NSDHL
NSMAF
NSUN5P2
NT5DC2
NTN1
NUBP2
NUDCD1
NUDT1
NUDT21
NUDT22
NUDT4
NUFIP2
NUMA1
NUP160
NUP188
NUP35
NUP50
NUP62
NXT1
NXT2
OAT
OBSL1
OGFOD1
OGFOD2
OGFRL1
OIP5
OLFM1
OLFML3
ONECUT2
OPA1
OPN3
ORMDL3
OSBPL11
OSBPL5
OSBPL9
OSGEPL1
OSR2
OSTF1
OTUD1
PACSIN3
PAFAH1B1
PAFAH1B3
PAFAH2
PAICS
PAK1IP1
PAMR1
PAPD4
PAPD5
PAPOLG
PAQR3
PARD6B
PATL1
PATZ1
PBK
PBRM1
PBX1
PCBP2
PCDH7
PCGF2
PCGF3
PCID2
PCM1
PCMTD1
PCNA
PCP4
PCSK6
PCSK7
PCYOX1
PCYOX1L
PCYT2
PDCD11
PDCD4
PDCD6
PDE12
PDE5A
PDE7A
PDGFRL
PDHB
PDK1
PDK2
PDK3
PDPR
PDS5A
PDS5B
PDSS1
PDXK
PDZK1
PEG10
PEX1
PEX11A
PEX16
PEX19
PFAS
PFDN4
PFDN6
PFKFB3
PFKL
PFKP
PGAM5
PGGT1B
PGK1
PGLYRP2
PGM2L1
PGR
PGRMC1
PGRMC2
PHACTR2
PHB2
PHF15
PHF19
PHF23
PHLDA1
PHLDA2
PHLDB2
PHPT1
PI4K2A
PICALM
PIGO
PIGW
PIGX
PIK3C2A
PIN1
PINK1
PIP5K1A
PITPNC1
PJA2
PKIB
PKNOX1
PKP1
PKP4
PLA2G12A
PLAUR
PLCB4
PLCXD2
PLEKHA2
PLEKHA3
PLEKHA6
PLEKHB2
PLEKHF2
PLEKHG3
PLEKHH2
PLK1
PLK2
PLK4
PLOD1
PLOD2
PLP2
PLXNA1
PM20D2
PMAIP1
PMP22
PNKD
PNN
PNPLA2
PNRC2
PODXL
POFUT2
POGK
POLA2
POLD1
POLD2
POLD4
POLDIP3
POLE3
POLH
POLK
POLR1B
POLR1C
POLR2D
POLR2J2
POLR2L
POLR3E
POMP
POP1
POR
POT1
POU3F1
PPAP2C
PPAT
PPIA
PPIB
PPIE
PPIF
PPIG
PPIP5K1
PPL
PPP1R13B
PPP1R3C
PPP2CA
PPP2R1B
PPP2R2A
PPP2R3C
PPP2R4
PPP4R4
PPRC1
PQBP1
PRC1
PRDX5
PREP
PREPL
PREX1
PRICKLE2
PRIM2
PRIMA1
PRKAB1
PRKAR1A
PRKAR2A
PRKAR2B
PRKCD
PRKCI
PRKD3
PRKDC
PRLR
PRMT2
PRMT5
PRNP
PROM2
PROSC
PRPF18
PRPF19
PRPF38B
PRPF39
PRPF40A
PRPF6
PRR15
PRRG4
PRSS23
PSAT1
PSD3
PSEN1
PSEN2
PSMA5
PSMC2
PSMD10
PSMD11
PSMD13
PSMD4
PSMD8
PSMD9
PSME4
PSMF1
PSMG1
PSMG4
PSPH
PTBP1
PTCD2
PTCD3
PTCH1
PTEN
PTER
PTGER3
PTGES
PTGR1
PTOV1
PTP4A2
PTPLAD1
PTPN12
PTPN18
PTPRE
PTPRF
PTPRG
PTPRK
PTTG1
PUS1
PUS7
PUSL1
PVRL2
PVT1
PWP1
PWP2
PXK
PXMP4
PXN
PYCR2
QKI
QPRT
QSER1
QTRTD1
RAB11FIP1
RAB11FIP4
RAB14
RAB17
RAB1A
RAB26
RAB27A
RAB27B
RAB28
RAB30
RAB31
RAB32
RAB35
RAB3D
RAB4B
RAB5B
RAB7L1
RABEP1
RABEP2
RABGGTA
RAD18
RAD23A
RAD50
RAD51AP1
RAI14
RALGAPA1
RALGAPB
RALGPS2
RALY
RAMP3
RANBP1
RANBP2
RANGAP1
RAP1GDS1
RAP2A
RAP2B
RAPGEF1
RAPGEF6
RAPGEFL1
RARA
RARG
RARS2
RASA2
RASAL2
RASEF
RASGEF1A
RASSF4
RASSF5
RB1
RBBP8
RBKS
RBL1
RBL2
RBM14
RBM15
RBM17
RBM24
RBM3
RBM33
RBM39
RBM4
RBM42
RBM47
RBM5
RBM8A
RBMS1
RBP1
RBPMS
RC3H2
RCAN1
RCAN3
RCL1
RCOR3
RDX
RECQL
REEP6
REPS2
RERE
RERG
RET
RETSAT
REXO4
RFC2
RFC3
RFWD3
RGAG4
RGS10
RGS22
RGS7
RHBDD1
RHBDD2
RHEB
RHOB
RHOBTB1
RHOBTB3
RHOC
RHOD
RHOF
RHOQ
RHOT2
RIC8B
RICTOR
RIF1
RIN2
RINT1
RIOK1
RIOK2
RIOK3
RIPK4
RLN2
RMND1
RMND5B
RMST
RNASE4
RNASEH1
RNASEH2A
RND3
RNF114
RNF14
RNF144A
RNF19A
RNF19B
RNF213
RNF220
RNF25
RNF26
RNF41
RNFT2
RNGTT
RNH1
RNPS1
ROBO1
ROCK2
RPA1
RPAP3
RPE
RPF2
RPL22L1
RPL38
RPL39L
RPP25
RPRM
RPS16
RPS21
RPS23
RPS27L
RPS6KA3
RPS6KA5
RPS6KB1
RPS6KB2
RPUSD3
RRAGD
RRBP1
RREB1
RRN3P1
RRP12
RRP1B
RRP9
RRS1
RSBN1
RSRC1
RSRC2
RTN2
RUFY1
RUFY2
RUNDC3B
RUNX1
RUVBL1
RWDD2A
RWDD2B
RYBP
S100A10
S100A11
S1PR3
SACS
SAFB
SAMD4A
SAMD4B
SAP18
SAP30L
SARDH
SART3
SAT1
SAV1
SCAMP1
SCAMP4
SCAND1
SCARB2
SCCPDH
SCD
SCOC
SCRN2
SCRN3
SCUBE2
SCYL1
SDAD1
SDCCAG3
SDF2L1
SDK2
SEC14L1
SEC14L2
SEC22C
SEC23B
SEC23IP
SEC61A1
SECISBP2
SEH1L
SEL1L
SEMA3B
SEMA3C
SEMA3E
SEMA4B
SEMA5A
SENP3
SEPP1
SEPSECS
SERBP1
SERINC3
SERPINA1
SERPINA3
SERPINA6
SERPINB1
SERPINI1
SERTAD3
SETD5
SETD8
SF3B4
SFI1
SFN
SFT2D3
SFTPC
SFXN2
SGK223
SGK3
SGSM1
SH3BGRL
SH3BP4
SH3GLB2
SHB
SHCBP1
[truncated: 625 more rows]

## Sheet: Table S3
GEO DataSet	GEO accession	Platform	Used sample subset	Reference
GSE1045	GSE1045	Affy U133A	WT control A+B, MDA-MB-231 expressing WT ER 1 hr A+B, MDA-MB-231 expressing WT ER 2hr A+B	52
GDS3285	GSE11324	Affy U133 Plus 2.0	All	53
GDS3217	GSE11352	Affy U133 Plus 2.0	12hr untreated control rep1-3, 12hr E2-treated rep1-3, 24hr untreated rep1-3, 24hr E2-treated rep1-3	54
GDS3283	GSE11506	Affy U133 Plus 2.0	All	55
GDS1873	GSE2225	Affy U133A	control rep 1-3, estrogen treated rep1-3	28
GSE26834	GSE26834	Affy U133A 2.0	SFM control (3hr) rep1-2, E2-treated (3hr) rep1-3, SFM control (24hr) rep 1-3, E2-treated (24hr) rep1-3	56
GDS1549	GSE3529	Affy U133A	All	57
GDS2770	GSE4006	Affy U133A	Ad+veh rep1+2, Ad+E2 rep1+2	58
GDS2367	GSE4025	Affy U133A	Ad+veh rep1+2, Ad+E2 rep1-3	59
GDS3105	GSE6800	Affy U133 Plus 2.0	24h_DMSO_1+2, 24h_Estradiol_1+2	60
GDS881	GSE848	Affy HG U95A	control A+B, E2 8h A+B	61
GDS3315	GSE8597	Affy U133 Plus 2.0	MCF7_EtOH_24_rep-14, MCF7_E2_24h_rep1-4	62
GSE3834	GSE3834	Affy U133A and U133A Plus 2.0	All	61
NA	NA	Agilent mRNA expression microarrays	All	62

## Sheet: Table S4
Assay name	Forward Sequence	Reverse Sequence
ChIP-qPCR	AGGATCCAGGCAGAGTACAG	CCCAGCCCTGTGAGCTTTA
Allele specific ChIP	GCAACACCTGGCTTCTGT	CAGCCCTGTGAGCTTTAACA
IGF1R expression	AGTTATCTCCGGTCTCTGAGG	TCTGTGGACGAACTTATTGGC
Cloning for luciferase assay	AATTGATATCCCACAGCTATGCCACCTG	AATTAAGCTTCCACAACACACCTCCCTAAT

## Sheet: Table S5
CHR	POS	ANNOTATION	GENE	DISTANCE_FROM_GENE	SNP_ID	DATABASE	MATRIX_ID	TF	PVALUE_WT	PVALUE_MUT	PVALUE_RATIO	ADJ_PVALUE_FDR	SNP_AFFECT_ON_BINDING
chr1	147476254	intergenic	NBPF25P,LOC388692	dist=99905;dist=77500	rs111816629	TRANSFAC	M04455	ESR1	0	3.48902e-10	0	0	DECREASE
chr17	68148267	upstream	LINC00511	NA	rs112860966	TRANSFAC	M03213	ESR1	0	2.1144e-06	0	0	DECREASE
chr16	83735945	ncRNA_intronic	LOC400548	NA	rs4783134	TRANSFAC	M03213	ESR1	2.1144e-06	0	0	0	INCREASE
chr1	154453258	intronic	PMF1,PMF1-BGLAP	NA	rs2475757	TRANSFAC	M03213	ESR1	4.22879e-06	0	9.22878e-07	9.22878e-07	INCREASE
chr8	128992864	ncRNA_intronic	PVT1	NA	chr8:128992864	TRANSFAC	M03213	ESR1	7.8311e-06	0	2.25786e-06	2.25786e-06	INCREASE
chr17	4425801	intergenic	GGT6,SMTNL2	dist=15161;dist=8224	rs10852864	TRANSFAC	M03213	ESR1	7.8311e-06	0	2.25786e-06	2.25786e-06	INCREASE
chr2	177210984	ncRNA_splicing	LOC102724224	NR_110599:exon1:c.255+2C>T	rs2969356	TRANSFAC	M03213	ESR1	0	1.70241e-05	7.56077e-06	7.56077e-06	DECREASE
chr1	143643443	UTR5	PDE4DIP	NA	rs1324349	TRANSFAC	M03213	ESR1	2.09397e-05	0	7.77221e-06	7.77221e-06	INCREASE
chr5	174111380	ncRNA_exonic	MIR4634	NA	rs7709117	TRANSFAC	M03213	ESR1	0	2.52229e-05	8.46441e-06	8.46441e-06	DECREASE
chr12	154319	exonic	IQSEC3	NA	rs216230	TRANSFAC	M03213	ESR1	2.98195e-05	0	1.06917e-05	1.06917e-05	INCREASE
chr16	79766256	intronic	PKD1L2	NA	rs935929	TRANSFAC	M03213	ESR1	0	2.98195e-05	1.06917e-05	1.06917e-05	DECREASE
chr14	20387049	intergenic	RNASE1,RNASE3	dist=46173;dist=42353	rs28419520	TRANSFAC	M03213	ESR1	0	3.19339e-05	1.09518e-05	1.09518e-05	DECREASE
chr10	94821513	intergenic	CYP26C1,CYP26A1	dist=3069;dist=1709	rs68040629	TRANSFAC	M03213	ESR1	3.40483e-05	0	1.09518e-05	1.09518e-05	INCREASE
chr11	112083748	intergenic	LOC387810,LOC101928847	dist=152013;dist=251464	rs2055936	TRANSFAC	M04455	ESR1	9.47881e-07	1.85802e-08	4.10428e-06	1.23128e-05	INCREASE
chr3	198870842	intergenic	LOC220729,KIAA0226	dist=31693;dist=11820	rs145563991	TRANSFAC	M03213	ESR1	5.24343e-05	0	1.26161e-05	1.26161e-05	INCREASE
chr1	150165373	intergenic	THEM4,S100A10	dist=16388;dist=56637	rs2999541	TRANSFAC	M03213	ESR1	0	5.24343e-05	1.26161e-05	1.26161e-05	DECREASE
chr16	78615542	intergenic	LOC101928248,LOC102724084	dist=222801;dist=131814	rs4889067	TRANSFAC	M03213	ESR1	0	5.98807e-05	1.36538e-05	1.36538e-05	DECREASE
chr10	125987106	intergenic	CHST15,OAT	dist=143993;dist=88756	rs10794194	TRANSFAC	M02261	ESR1	5.39659e-06	1.52991e-07	1.28106e-05	1.87026e-05	INCREASE
chr10	125987106	intergenic	CHST15,OAT	dist=143993;dist=88756	rs10794194	JASPAR	MA0112.2	ESR1	5.39659e-06	1.52991e-07	1.28106e-05	1.87026e-05	INCREASE
chr10	125987106	intergenic	CHST15,OAT	dist=143993;dist=88756	rs10794194	TRANSFAC	M04455	ESR1	2.29277e-06	9.10777e-08	1.87026e-05	1.87026e-05	INCREASE
chr15	97136484	intronic	IGF1R	NA	rs62022087	TRANSFAC	M02261	ESR1	1.07513e-06	3.70979e-08	1.70512e-05	2.02609e-05	INCREASE
chr15	97136484	intronic	IGF1R	NA	rs62022087	JASPAR	MA0112.2	ESR1	1.07513e-06	3.70979e-08	1.70512e-05	2.02609e-05	INCREASE
chr15	97136484	intronic	IGF1R	NA	rs62022087	TRANSFAC	M04455	ESR1	1.88434e-05	8.13631e-07	2.02609e-05	2.02609e-05	INCREASE
chr7	155348454	intergenic	SHH,LOC389602	dist=50726;dist=99633	rs34044649	TRANSFAC	M02261	ESR1	1.51944e-05	5.61574e-07	1.92984e-05	2.0412e-05	INCREASE
chr7	155348454	intergenic	SHH,LOC389602	dist=50726;dist=99633	rs34044649	JASPAR	MA0112.2	ESR1	1.51944e-05	5.61574e-07	1.92984e-05	2.0412e-05	INCREASE
chr7	155348454	intergenic	SHH,LOC389602	dist=50726;dist=99633	rs34044649	TRANSFAC	M04455	ESR1	5.74189e-06	2.60532e-07	2.0412e-05	2.0412e-05	INCREASE
chr20	57464499	intergenic	EDN3,PHACTR3	dist=130057;dist=121460	rs271977	TRANSFAC	M04455	ESR1	6.35682e-06	2.04819e-07	1.50594e-05	2.22362e-05	INCREASE
chr20	57464499	intergenic	EDN3,PHACTR3	dist=130057;dist=121460	rs271977	TRANSFAC	M02261	ESR1	3.13026e-06	1.03984e-07	1.66772e-05	2.22362e-05	INCREASE
chr20	57464499	intergenic	EDN3,PHACTR3	dist=130057;dist=121460	rs271977	JASPAR	MA0112.2	ESR1	3.13026e-06	1.03984e-07	1.66772e-05	2.22362e-05	INCREASE
chr11	64982763	intergenic	MIR612,MALAT1	dist=14159;dist=39046	rs1626021	TRANSFAC	M02261	ESR1	3.15424e-05	1.27222e-06	2.25257e-05	2.4987e-05	INCREASE
chr11	64982763	intergenic	MIR612,MALAT1	dist=14159;dist=39046	rs1626021	JASPAR	MA0112.2	ESR1	3.15424e-05	1.27222e-06	2.25257e-05	2.4987e-05	INCREASE
chr11	64982763	intergenic	MIR612,MALAT1	dist=14159;dist=39046	rs1626021	TRANSFAC	M04455	ESR1	4.28841e-05	2.29277e-06	2.4987e-05	2.4987e-05	INCREASE
chr16	317624	intronic	AXIN1	NA	rs10903014	TRANSFAC	M03213	ESR1	2.73373e-05	0	8.46441e-06	2.53932e-05	INCREASE
chrX	53730090	intronic	HUWE1	NA	rs7877957	TRANSFAC	M03213	ESR1	1.88253e-05	0	7.56077e-06	3.02431e-05	INCREASE
chr17	78165542	downstream	WDR45B	NA	chr17:78165542	TRANSFAC	M02261	ESR1	1.09211e-07	3.38877e-06	1.54823e-05	3.09647e-05	DECREASE
chr17	78165542	downstream	WDR45B	NA	chr17:78165542	JASPAR	MA0112.2	ESR1	1.09211e-07	3.38877e-06	1.54823e-05	3.09647e-05	DECREASE
chr14	99091387	intronic	CCDC85C	NA	rs10147748	TRANSFAC	M02261	ESR1	4.28783e-07	1.22405e-05	1.82262e-05	3.13772e-05	DECREASE
chr14	99091387	intronic	CCDC85C	NA	rs10147748	JASPAR	MA0112.2	ESR1	4.28783e-07	1.22405e-05	1.82262e-05	3.13772e-05	DECREASE
chr14	99091387	intronic	CCDC85C	NA	rs10147748	TRANSFAC	M04455	ESR1	1.65943e-06	3.26812e-05	2.35329e-05	3.13772e-05	DECREASE
chr7	43255038	intronic	HECW1	NA	rs56040296	TRANSFAC	M03213	ESR1	3.40483e-05	0	1.09518e-05	3.28554e-05	INCREASE
chr10	121292409	upstream	RGS10	NA	rs10787978	TRANSFAC	M03213	ESR1	2.73373e-05	0	8.46441e-06	3.38577e-05	INCREASE
chr6	157157941	intronic	ARID1B	NA	rs12208040	TRANSFAC	M04455	ESR1	6.09897e-05	3.53808e-06	3.56496e-05	3.62837e-05	INCREASE
chr6	157157941	intronic	ARID1B	NA	rs12208040	TRANSFAC	M02261	ESR1	0.000204819	1.09729e-05	3.62837e-05	3.62837e-05	INCREASE
chr6	157157941	intronic	ARID1B	NA	rs12208040	JASPAR	MA0112.2	ESR1	0.000204819	1.09729e-05	3.62837e-05	3.62837e-05	INCREASE
chr11	20014669	intronic	NAV2	NA	rs10741810	TRANSFAC	M02261	ESR1	1.26924e-05	4.48824e-07	1.82262e-05	3.64524e-05	INCREASE
chr11	20014669	intronic	NAV2	NA	rs10741810	JASPAR	MA0112.2	ESR1	1.26924e-05	4.48824e-07	1.82262e-05	3.64524e-05	INCREASE
chr13	38154404	intergenic	LINC00366,FREM2	dist=102751;dist=4769	rs2496419	TRANSFAC	M04455	ESR1	2.50863e-05	1.29975e-06	2.37517e-05	4.01757e-05	INCREASE
chr13	38154404	intergenic	LINC00366,FREM2	dist=102751;dist=4769	rs2496419	TRANSFAC	M02261	ESR1	1.57466e-05	8.68319e-07	4.01757e-05	4.01757e-05	INCREASE
chr13	38154404	intergenic	LINC00366,FREM2	dist=102751;dist=4769	rs2496419	JASPAR	MA0112.2	ESR1	1.57466e-05	8.68319e-07	4.01757e-05	4.01757e-05	INCREASE
chr21	45009292	intergenic	TSPEAR,UBE2G2	dist=53369;dist=3631	rs658657	TRANSFAC	M04455	ESR1	7.86197e-05	4.63479e-06	3.64709e-05	4.10495e-05	INCREASE
chr21	45009292	intergenic	TSPEAR,UBE2G2	dist=53369;dist=3631	rs658657	TRANSFAC	M02261	ESR1	7.19383e-05	4.12073e-06	4.10495e-05	4.10495e-05	INCREASE
chr21	45009292	intergenic	TSPEAR,UBE2G2	dist=53369;dist=3631	rs658657	JASPAR	MA0112.2	ESR1	7.19383e-05	4.12073e-06	4.10495e-05	4.10495e-05	INCREASE
chr9	139438247	intronic	NOXA1	NA	rs11497278	TRANSFAC	M03213	ESR1	3.40483e-05	0	1.09518e-05	4.38072e-05	INCREASE
chr20	4090809	intronic	SMOX	NA	rs13040038	TRANSFAC	M03213	ESR1	0	3.40483e-05	1.09518e-05	4.38072e-05	DECREASE
chr1	93232394	intergenic	FAM69A,MTF2	dist=32727;dist=84986	rs4240963	TRANSFAC	M04455	ESR1	4.9409e-06	1.5112e-07	1.47441e-05	4.42322e-05	INCREASE
chr7	84893979	intergenic	SEMA3D,GRM3	dist=304796;dist=1217187	rs1608484	TRANSFAC	M02261	ESR1	3.26281e-05	1.56756e-06	3.13527e-05	4.7029e-05	INCREASE
chr7	84893979	intergenic	SEMA3D,GRM3	dist=304796;dist=1217187	rs1608484	JASPAR	MA0112.2	ESR1	3.26281e-05	1.56756e-06	3.13527e-05	4.7029e-05	INCREASE
chr9	82484228	intergenic	LOC101927477,TLE1	dist=644938;dist=904190	rs1412283	TRANSFAC	M04455	ESR1	1.82878e-05	8.73893e-07	2.06426e-05	4.73021e-05	INCREASE
chr9	82484228	intergenic	LOC101927477,TLE1	dist=644938;dist=904190	rs1412283	TRANSFAC	M02261	ESR1	2.48272e-05	1.50379e-06	4.73021e-05	4.73021e-05	INCREASE
chr9	82484228	intergenic	LOC101927477,TLE1	dist=644938;dist=904190	rs1412283	JASPAR	MA0112.2	ESR1	2.48272e-05	1.50379e-06	4.73021e-05	4.73021e-05	INCREASE
chr5	17144822	intergenic	MYO10,LOC285696	dist=155437;dist=38315	rs79986080	TRANSFAC	M02261	ESR1	4.12713e-05	2.36301e-06	4.10495e-05	4.73771e-05	INCREASE
chr5	17144822	intergenic	MYO10,LOC285696	dist=155437;dist=38315	rs79986080	JASPAR	MA0112.2	ESR1	4.12713e-05	2.36301e-06	4.10495e-05	4.73771e-05	INCREASE
chr5	17144822	intergenic	MYO10,LOC285696	dist=155437;dist=38315	rs79986080	TRANSFAC	M04455	ESR1	1.93951e-05	1.29975e-06	4.73771e-05	4.73771e-05	INCREASE
chr4	89382877	intergenic	ABCG2,PPM1K	dist=11379;dist=14908	rs997630	TRANSFAC	M02261	ESR1	1.50379e-06	2.8481e-05	3.62837e-05	5.03646e-05	DECREASE
chr4	89382877	intergenic	ABCG2,PPM1K	dist=11379;dist=14908	rs997630	JASPAR	MA0112.2	ESR1	1.50379e-06	2.8481e-05	3.62837e-05	5.03646e-05	DECREASE
chr4	89382877	intergenic	ABCG2,PPM1K	dist=11379;dist=14908	rs997630	TRANSFAC	M04455	ESR1	1.37555e-06	2.24326e-05	3.77734e-05	5.03646e-05	DECREASE
chr7	130961351	intergenic	PODXL,LOC101928782	dist=69435;dist=284168	rs2971746	TRANSFAC	M02261	ESR1	6.77414e-06	0.000134417	3.37009e-05	5.05513e-05	DECREASE
chr7	130961351	intergenic	PODXL,LOC101928782	dist=69435;dist=284168	rs2971746	JASPAR	MA0112.2	ESR1	6.77414e-06	0.000134417	3.37009e-05	5.05513e-05	DECREASE
chr16	76642909	intergenic	CLEC3A,WWOX	dist=19407;dist=47902	rs2344922	TRANSFAC	M04455	ESR1	2.72316e-05	1.33988e-06	2.33827e-05	5.17572e-05	INCREASE
chr16	76642909	intergenic	CLEC3A,WWOX	dist=19407;dist=47902	rs2344922	TRANSFAC	M02261	ESR1	0.000444426	2.8481e-05	5.17572e-05	5.17572e-05	INCREASE
chr16	76642909	intergenic	CLEC3A,WWOX	dist=19407;dist=47902	rs2344922	JASPAR	MA0112.2	ESR1	0.000444426	2.8481e-05	5.17572e-05	5.17572e-05	INCREASE
chr1	186668364	intergenic	PLA2G4A,BRINP3	dist=1443628;dist=1665056	rs1472003	TRANSFAC	M04455	ESR1	3.1274e-06	1.21642e-07	1.72623e-05	5.17869e-05	INCREASE
chr12	100615617	UTR5	CHPT1	NA	chr12:100615617	TRANSFAC	M02261	ESR1	9.45659e-07	2.16155e-05	2.67211e-05	5.34422e-05	DECREASE
chr12	100615617	UTR5	CHPT1	NA	chr12:100615617	JASPAR	MA0112.2	ESR1	9.45659e-07	2.16155e-05	2.67211e-05	5.34422e-05	DECREASE
chr17	54818764	intronic	YPEL2	NA	rs8073731	TRANSFAC	M02261	ESR1	3.66565e-06	6.9669e-05	3.62837e-05	5.44256e-05	DECREASE
chr17	54818764	intronic	YPEL2	NA	rs8073731	JASPAR	MA0112.2	ESR1	3.66565e-06	6.9669e-05	3.62837e-05	5.44256e-05	DECREASE
chr16	4967077	intronic	SEC14L5	NA	rs2908649	TRANSFAC	M02261	ESR1	6.04868e-06	2.70407e-07	2.74844e-05	5.49688e-05	INCREASE
chr16	4967077	intronic	SEC14L5	NA	rs2908649	JASPAR	MA0112.2	ESR1	6.04868e-06	2.70407e-07	2.74844e-05	5.49688e-05	INCREASE
chr2	10384622	intronic	HPCAL1	NA	rs2014889	TRANSFAC	M04455	ESR1	5.78541e-05	3.76433e-06	4.49834e-05	5.62199e-05	INCREASE
chr2	10384622	intronic	HPCAL1	NA	rs2014889	TRANSFAC	M02261	ESR1	3.99179e-05	2.66808e-06	5.62199e-05	5.62199e-05	INCREASE
chr2	10384622	intronic	HPCAL1	NA	rs2014889	JASPAR	MA0112.2	ESR1	3.99179e-05	2.66808e-06	5.62199e-05	5.62199e-05	INCREASE
chr14	105141141	intergenic	TMEM121,MIR8071-2	dist=73557;dist=17357	rs4983455	TRANSFAC	M02261	ESR1	4.45307e-06	9.56543e-05	2.84697e-05	5.69393e-05	DECREASE
chr14	105141141	intergenic	TMEM121,MIR8071-2	dist=73557;dist=17357	rs4983455	JASPAR	MA0112.2	ESR1	4.45307e-06	9.56543e-05	2.84697e-05	5.69393e-05	DECREASE
chr16	73721127	intergenic	LDHD,ZFP1	dist=12956;dist=18795	rs12448032	TRANSFAC	M02261	ESR1	1.70327e-06	3.15424e-05	3.81718e-05	5.72577e-05	DECREASE
chr16	73721127	intergenic	LDHD,ZFP1	dist=12956;dist=18795	rs12448032	JASPAR	MA0112.2	ESR1	1.70327e-06	3.15424e-05	3.81718e-05	5.72577e-05	DECREASE
chr11	44697969	intergenic	CD82,TSPAN18	dist=100078;dist=44583	rs7950389	TRANSFAC	M02261	ESR1	0.000126435	7.03334e-06	4.01757e-05	6.02636e-05	INCREASE
chr11	44697969	intergenic	CD82,TSPAN18	dist=100078;dist=44583	rs7950389	JASPAR	MA0112.2	ESR1	0.000126435	7.03334e-06	4.01757e-05	6.02636e-05	INCREASE
chr4	7379317	intronic	SORCS2	NA	rs3864203	TRANSFAC	M02261	ESR1	6.04868e-06	8.98317e-05	5.62199e-05	6.09368e-05	DECREASE
chr4	7379317	intronic	SORCS2	NA	rs3864203	JASPAR	MA0112.2	ESR1	6.04868e-06	8.98317e-05	5.62199e-05	6.09368e-05	DECREASE
chr4	7379317	intronic	SORCS2	NA	rs3864203	TRANSFAC	M04455	ESR1	5.23319e-06	6.92746e-05	6.09368e-05	6.09368e-05	DECREASE
chr8	19292641	intronic	SH2D4A	NA	rs2410611	TRANSFAC	M04455	ESR1	1.77424e-05	1.04769e-06	3.64709e-05	6.18167e-05	INCREASE
chr8	19292641	intronic	SH2D4A	NA	rs2410611	TRANSFAC	M02261	ESR1	0.000266627	1.87945e-05	6.18167e-05	6.18167e-05	INCREASE
chr8	19292641	intronic	SH2D4A	NA	rs2410611	JASPAR	MA0112.2	ESR1	0.000266627	1.87945e-05	6.18167e-05	6.18167e-05	INCREASE
chr4	7379510	intronic	SORCS2	NA	rs3900741	TRANSFAC	M02261	ESR1	4.12713e-05	2.00765e-06	3.13527e-05	6.27053e-05	INCREASE
chr4	7379510	intronic	SORCS2	NA	rs3900741	JASPAR	MA0112.2	ESR1	4.12713e-05	2.00765e-06	3.13527e-05	6.27053e-05	INCREASE
chr16	73721127	intergenic	LDHD,ZFP1	dist=12956;dist=18795	rs12448032	TRANSFAC	M04455	ESR1	3.65635e-06	4.65875e-05	6.2727e-05	6.2727e-05	DECREASE
chr7	84893979	intergenic	SEMA3D,GRM3	dist=304796;dist=1217187	rs1608484	TRANSFAC	M04455	ESR1	0.00013884	1.08752e-05	6.2727e-05	6.2727e-05	INCREASE
chr2	132742681	intergenic	ANKRD30BL,GPR39	dist=10669;dist=147936	rs75955051	TRANSFAC	M02261	ESR1	3.86067e-05	1.92707e-06	3.2491e-05	6.49819e-05	INCREASE
chr2	132742681	intergenic	ANKRD30BL,GPR39	dist=10669;dist=147936	rs75955051	JASPAR	MA0112.2	ESR1	3.86067e-05	1.92707e-06	3.2491e-05	6.49819e-05	INCREASE
chr11	44697969	intergenic	CD82,TSPAN18	dist=100078;dist=44583	rs7950389	TRANSFAC	M04455	ESR1	0.000264027	2.11486e-05	6.55787e-05	6.55787e-05	INCREASE
chr8	8165597	intergenic	FAM86B3P,SGK223	dist=25800;dist=47071	rs2955552	TRANSFAC	M02261	ESR1	0.000266627	1.57466e-05	4.48448e-05	6.72671e-05	INCREASE
chr8	8165597	intergenic	FAM86B3P,SGK223	dist=25800;dist=47071	rs2955552	JASPAR	MA0112.2	ESR1	0.000266627	1.57466e-05	4.48448e-05	6.72671e-05	INCREASE
chr12	100615617	UTR5	CHPT1	NA	chr12:100615617	TRANSFAC	M04455	ESR1	1.03097e-05	0.000149119	5.12155e-05	6.82874e-05	DECREASE
chr19	23737709	ncRNA_exonic	RPSAP58	NA	rs6511526	TRANSFAC	M02261	ESR1	5.37584e-05	0.000725808	6.86397e-05	6.86397e-05	DECREASE
chr19	23737709	ncRNA_exonic	RPSAP58	NA	rs6511526	JASPAR	MA0112.2	ESR1	5.37584e-05	0.000725808	6.86397e-05	6.86397e-05	DECREASE
chr14	105381019	intergenic	ELK2AP,KIAA0125	dist=170830;dist=73864	rs2856945	TRANSFAC	M02261	ESR1	1.12143e-06	2.16155e-05	3.5054e-05	7.01081e-05	DECREASE
chr14	105381019	intergenic	ELK2AP,KIAA0125	dist=170830;dist=73864	rs2856945	JASPAR	MA0112.2	ESR1	1.12143e-06	2.16155e-05	3.5054e-05	7.01081e-05	DECREASE
chr14	53787907	intergenic	BMP4,CDKN3	dist=294603;dist=145516	rs11627614	TRANSFAC	M02261	ESR1	2.26934e-06	3.37482e-05	5.62199e-05	7.17143e-05	DECREASE
chr14	53787907	intergenic	BMP4,CDKN3	dist=294603;dist=145516	rs11627614	JASPAR	MA0112.2	ESR1	2.26934e-06	3.37482e-05	5.62199e-05	7.17143e-05	DECREASE
chr14	53787907	intergenic	BMP4,CDKN3	dist=294603;dist=145516	rs11627614	TRANSFAC	M04455	ESR1	1.5725e-05	0.000188314	7.17143e-05	7.17143e-05	DECREASE
chr12	116231751	intronic	NOS1	NA	rs7295972	TRANSFAC	M02261	ESR1	0.000432229	3.15424e-05	6.86397e-05	7.17143e-05	INCREASE
chr12	116231751	intronic	NOS1	NA	rs7295972	JASPAR	MA0112.2	ESR1	0.000432229	3.15424e-05	6.86397e-05	7.17143e-05	INCREASE
chr12	116231751	intronic	NOS1	NA	rs7295972	TRANSFAC	M04455	ESR1	0.00039751	3.35635e-05	7.17143e-05	7.17143e-05	INCREASE
chr1	154453085	intronic	PMF1,PMF1-BGLAP	NA	rs1062302	TRANSFAC	M02261	ESR1	2.48272e-05	1.3269e-06	3.62837e-05	7.25674e-05	INCREASE
chr1	154453085	intronic	PMF1,PMF1-BGLAP	NA	rs1062302	JASPAR	MA0112.2	ESR1	2.48272e-05	1.3269e-06	3.62837e-05	7.25674e-05	INCREASE
chr19	52016022	intergenic	SLC1A5,SNAR-E	dist=32340;dist=9660	rs62136763	TRANSFAC	M02261	ESR1	5.60635e-06	0.000105047	3.62837e-05	7.25674e-05	DECREASE
chr19	52016022	intergenic	SLC1A5,SNAR-E	dist=32340;dist=9660	rs62136763	JASPAR	MA0112.2	ESR1	5.60635e-06	0.000105047	3.62837e-05	7.25674e-05	DECREASE
chr11	20014669	intronic	NAV2	NA	rs10741810	TRANSFAC	M04455	ESR1	3.63591e-05	2.69438e-06	5.63588e-05	7.5145e-05	INCREASE
chr4	7379510	intronic	SORCS2	NA	rs3900741	TRANSFAC	M04455	ESR1	6.09897e-05	4.48902e-06	5.63588e-05	7.5145e-05	INCREASE
chr2	132742681	intergenic	ANKRD30BL,GPR39	dist=10669;dist=147936	rs75955051	TRANSFAC	M04455	ESR1	9.9441e-05	7.27676e-06	5.63588e-05	7.5145e-05	INCREASE
chr2	120880019	intergenic	INHBB,LINC01101	dist=54166;dist=58362	rs11695384	TRANSFAC	M04455	ESR1	1.32254e-05	5.44135e-07	1.89501e-05	7.58002e-05	INCREASE
chr2	120880019	intergenic	INHBB,LINC01101	dist=54166;dist=58362	rs11695384	TRANSFAC	M02261	ESR1	6.40946e-07	4.34424e-08	5.9582e-05	7.94427e-05	INCREASE
chr2	120880019	intergenic	INHBB,LINC01101	dist=54166;dist=58362	rs11695384	JASPAR	MA0112.2	ESR1	6.40946e-07	4.34424e-08	5.9582e-05	7.94427e-05	INCREASE
chr18	10434942	intergenic	LINC01254,APCDD1	dist=30575;dist=9683	rs206438	TRANSFAC	M02261	ESR1	0.000386447	2.94678e-05	7.536e-05	8.0548e-05	INCREASE
chr18	10434942	intergenic	LINC01254,APCDD1	dist=30575;dist=9683	rs206438	JASPAR	MA0112.2	ESR1	0.000386447	2.94678e-05	7.536e-05	8.0548e-05	INCREASE
chr18	10434942	intergenic	LINC01254,APCDD1	dist=30575;dist=9683	rs206438	TRANSFAC	M04455	ESR1	7.65702e-05	6.55834e-06	8.0548e-05	8.0548e-05	INCREASE
chr19	52016022	intergenic	SLC1A5,SNAR-E	dist=32340;dist=9660	rs62136763	TRANSFAC	M04455	ESR1	1.88434e-05	0.000246016	6.18462e-05	8.24616e-05	DECREASE
chr5	66546818	intergenic	CD180,LOC102467655	dist=18445;dist=974642	rs1705397	TRANSFAC	M04455	ESR1	0.000371422	3.18409e-05	8.0548e-05	8.25737e-05	INCREASE
chr5	66546818	intergenic	CD180,LOC102467655	dist=18445;dist=974642	rs1705397	TRANSFAC	M02261	ESR1	0.000585076	4.71327e-05	8.25737e-05	8.25737e-05	INCREASE
chr5	66546818	intergenic	CD180,LOC102467655	dist=18445;dist=974642	rs1705397	JASPAR	MA0112.2	ESR1	0.000585076	4.71327e-05	8.25737e-05	8.25737e-05	INCREASE
chr16	821082	intergenic	PRR25,LMF1	dist=17220;dist=22553	rs683352	TRANSFAC	M02261	ESR1	3.49045e-05	0.000524513	5.62199e-05	8.43299e-05	DECREASE
chr16	821082	intergenic	PRR25,LMF1	dist=17220;dist=22553	rs683352	JASPAR	MA0112.2	ESR1	3.49045e-05	0.000524513	5.62199e-05	8.43299e-05	DECREASE
chr2	208686042	intergenic	PLEKHM3,LOC100507443	dist=87513;dist=6056	rs10497893	TRANSFAC	M02261	ESR1	4.55992e-05	0.000651985	6.18167e-05	8.52262e-05	DECREASE
chr2	208686042	intergenic	PLEKHM3,LOC100507443	dist=87513;dist=6056	rs10497893	JASPAR	MA0112.2	ESR1	4.55992e-05	0.000651985	6.18167e-05	8.52262e-05	DECREASE
chr2	208686042	intergenic	PLEKHM3,LOC100507443	dist=87513;dist=6056	rs10497893	TRANSFAC	M04455	ESR1	4.53384e-05	0.000511518	8.52262e-05	8.52262e-05	DECREASE
chr6	31245738	intronic	POU5F1	NA	rs116403003	TRANSFAC	M02261	ESR1	3.73332e-05	2.17874e-06	4.3212e-05	8.64239e-05	INCREASE
chr6	31245738	intronic	POU5F1	NA	rs116403003	JASPAR	MA0112.2	ESR1	3.73332e-05	2.17874e-06	4.3212e-05	8.64239e-05	INCREASE
chr6	4421152	intergenic	LOC100507506,KU-MEL-3	dist=318534;dist=134646	rs911567	TRANSFAC	M02261	ESR1	3.04886e-05	0.000456938	5.62199e-05	8.74383e-05	DECREASE
chr6	4421152	intergenic	LOC100507506,KU-MEL-3	dist=318534;dist=134646	rs911567	JASPAR	MA0112.2	ESR1	3.04886e-05	0.000456938	5.62199e-05	8.74383e-05	DECREASE
chr6	4421152	intergenic	LOC100507506,KU-MEL-3	dist=318534;dist=134646	rs911567	TRANSFAC	M04455	ESR1	2.43546e-05	0.000303641	6.55787e-05	8.74383e-05	DECREASE
chr9	129364351	intronic	FAM129B	NA	rs2249744	TRANSFAC	M02261	ESR1	0.000166198	1.13811e-05	5.9582e-05	8.93731e-05	INCREASE
chr9	129364351	intronic	FAM129B	NA	rs2249744	JASPAR	MA0112.2	ESR1	0.000166198	1.13811e-05	5.9582e-05	8.93731e-05	INCREASE
chr5	148494322	intergenic	LOC255187,ABLIM3	dist=24779;dist=6925	rs36085507	TRANSFAC	M02261	ESR1	1.09729e-05	0.000161267	5.9582e-05	8.93731e-05	DECREASE
chr5	148494322	intergenic	LOC255187,ABLIM3	dist=24779;dist=6925	rs36085507	JASPAR	MA0112.2	ESR1	1.09729e-05	0.000161267	5.9582e-05	8.93731e-05	DECREASE
chr5	148494322	intergenic	LOC255187,ABLIM3	dist=24779;dist=6925	rs36085507	TRANSFAC	M04455	ESR1	5.19975e-05	0.000572882	9.26148e-05	9.26148e-05	DECREASE
chr17	54818764	intronic	YPEL2	NA	rs8073731	TRANSFAC	M04455	ESR1	8.57116e-06	9.42779e-05	9.26148e-05	9.26148e-05	DECREASE
chr15	68220171	intergenic	TLE3,UACA	dist=42861;dist=513776	rs56350203	TRANSFAC	M02261	ESR1	0.000651985	4.55992e-05	6.18167e-05	9.2725e-05	INCREASE
chr15	68220171	intergenic	TLE3,UACA	dist=42861;dist=513776	rs56350203	JASPAR	MA0112.2	ESR1	0.000651985	4.55992e-05	6.18167e-05	9.2725e-05	INCREASE
chr15	53854963	intergenic	PRTG,NEDD4	dist=32494;dist=51446	rs4774822	TRANSFAC	M04455	ESR1	0.000156062	1.08752e-05	5.16163e-05	9.33484e-05	INCREASE
chr15	53854963	intergenic	PRTG,NEDD4	dist=32494;dist=51446	rs4774822	TRANSFAC	M02261	ESR1	0.00125426	0.000105047	9.33484e-05	9.33484e-05	INCREASE
chr15	53854963	intergenic	PRTG,NEDD4	dist=32494;dist=51446	rs4774822	JASPAR	MA0112.2	ESR1	0.00125426	0.000105047	9.33484e-05	9.33484e-05	INCREASE
chr11	117295979	intronic	TMPRSS13	NA	rs11826839	TRANSFAC	M04455	ESR1	7.04134e-06	0.000110611	4.44504e-05	9.83528e-05	DECREASE
chr11	117295979	intronic	TMPRSS13	NA	rs11826839	TRANSFAC	M02261	ESR1	2.08741e-05	0.000244338	9.83528e-05	9.83528e-05	DECREASE
chr11	117295979	intronic	TMPRSS13	NA	rs11826839	JASPAR	MA0112.2	ESR1	2.08741e-05	0.000244338	9.83528e-05	9.83528e-05	DECREASE
chr11	112083748	intergenic	LOC387810,LOC101928847	dist=152013;dist=251464	rs2055936	TRANSFAC	M02261	ESR1	3.13026e-06	2.70407e-07	9.83528e-05	9.83528e-05	INCREASE
chr11	112083748	intergenic	LOC387810,LOC101928847	dist=152013;dist=251464	rs2055936	JASPAR	MA0112.2	ESR1	3.13026e-06	2.70407e-07	9.83528e-05	9.83528e-05	INCREASE
chr9	129730233	exonic	PIP5KL1	NA	rs10760515	TRANSFAC	M02261	ESR1	1.13811e-05	0.000181845	4.93566e-05	9.87132e-05	DECREASE
chr9	129730233	exonic	PIP5KL1	NA	rs10760515	JASPAR	MA0112.2	ESR1	1.13811e-05	0.000181845	4.93566e-05	9.87132e-05	DECREASE
chr16	9833	intergenic	LOC100288778,POLR3K	dist=2509;dist=27146	chr16:9833	TRANSFAC	M02261	ESR1	0.000745423	6.32527e-05	9.33484e-05	9.88261e-05	INCREASE
chr16	9833	intergenic	LOC100288778,POLR3K	dist=2509;dist=27146	chr16:9833	JASPAR	MA0112.2	ESR1	0.000745423	6.32527e-05	9.33484e-05	9.88261e-05	INCREASE
chr16	9833	intergenic	LOC100288778,POLR3K	dist=2509;dist=27146	chr16:9833	TRANSFAC	M04455	ESR1	0.000547216	5.05125e-05	9.88261e-05	9.88261e-05	INCREASE
chr12	131553194	intergenic	LOC101928416,FBRSL1	dist=134960;dist=24036	rs12309386	TRANSFAC	M02261	ESR1	8.17129e-05	0.00102157	8.25737e-05	9.88261e-05	DECREASE
chr12	131553194	intergenic	LOC101928416,FBRSL1	dist=134960;dist=24036	rs12309386	JASPAR	MA0112.2	ESR1	8.17129e-05	0.00102157	8.25737e-05	9.88261e-05	DECREASE
chr12	131553194	intergenic	LOC101928416,FBRSL1	dist=134960;dist=24036	rs12309386	TRANSFAC	M04455	ESR1	6.09897e-05	0.000653641	9.88261e-05	9.88261e-05	DECREASE
chr17	78165498	downstream	WDR45B	NA	chr17:78165498	TRANSFAC	M02261	ESR1	1.09211e-07	1.70327e-06	5.17572e-05	0.000103514	DECREASE
chr17	78165498	downstream	WDR45B	NA	chr17:78165498	JASPAR	MA0112.2	ESR1	1.09211e-07	1.70327e-06	5.17572e-05	0.000103514	DECREASE
chr21	43656855	intergenic	LINC00322,SIK1	dist=80508;dist=1972	rs495827	TRANSFAC	M02261	ESR1	0.00042034	2.65976e-05	5.17572e-05	0.000103514	INCREASE
chr21	43656855	intergenic	LINC00322,SIK1	dist=80508;dist=1972	rs495827	JASPAR	MA0112.2	ESR1	0.00042034	2.65976e-05	5.17572e-05	0.000103514	INCREASE
chr4	4008337	upstream	FAM86EP	NA	chr4:4008337	TRANSFAC	M02261	ESR1	0.00076552	6.74666e-05	0.000103704	0.000103704	INCREASE
chr4	4008337	upstream	FAM86EP	NA	chr4:4008337	JASPAR	MA0112.2	ESR1	0.00076552	6.74666e-05	0.000103704	0.000103704	INCREASE
chr2	142331925	intronic	LRP1B	NA	rs1435594	TRANSFAC	M04455	ESR1	6.42086e-05	3.76433e-06	3.56496e-05	0.000106949	INCREASE
chr5	174002562	intergenic	HMP19,MSX2	dist=533774;dist=81619	rs4867771	TRANSFAC	M02261	ESR1	6.74666e-05	0.000896844	7.20264e-05	0.00010804	DECREASE
chr5	174002562	intergenic	HMP19,MSX2	dist=533774;dist=81619	rs4867771	JASPAR	MA0112.2	ESR1	6.74666e-05	0.000896844	7.20264e-05	0.00010804	DECREASE
chrX	136921614	intergenic	ZIC3,LINC00889	dist=439689;dist=602944	rs6635547	TRANSFAC	M02261	ESR1	5.92815e-05	0.000786109	7.20264e-05	0.00010804	DECREASE
chrX	136921614	intergenic	ZIC3,LINC00889	dist=439689;dist=602944	rs6635547	JASPAR	MA0112.2	ESR1	5.92815e-05	0.000786109	7.20264e-05	0.00010804	DECREASE
chr4	3456949	intronic	DOK7	NA	rs916189	TRANSFAC	M02261	ESR1	8.17129e-05	0.000896844	0.000108627	0.000108627	DECREASE
chr4	3456949	intronic	DOK7	NA	rs916189	JASPAR	MA0112.2	ESR1	8.17129e-05	0.000896844	0.000108627	0.000108627	DECREASE
chr6	15925607	intergenic	DTNBP1,MYLIP	dist=154339;dist=311689	rs373949	TRANSFAC	M02261	ESR1	0.000408751	2.65976e-05	5.43508e-05	0.000108702	INCREASE
chr6	15925607	intergenic	DTNBP1,MYLIP	dist=154339;dist=311689	rs373949	JASPAR	MA0112.2	ESR1	0.000408751	2.65976e-05	5.43508e-05	0.000108702	INCREASE
chr9	78376570	intergenic	GCNT1,PRUNE2	dist=64418;dist=39542	rs62566394	TRANSFAC	M02261	ESR1	3.04886e-05	0.000469773	5.43508e-05	0.000108702	DECREASE
chr9	78376570	intergenic	GCNT1,PRUNE2	dist=64418;dist=39542	rs62566394	JASPAR	MA0112.2	ESR1	3.04886e-05	0.000469773	5.43508e-05	0.000108702	DECREASE
chr9	129364351	intronic	FAM129B	NA	rs2249744	TRANSFAC	M04455	ESR1	0.000339684	3.26812e-05	0.000110161	0.000110161	INCREASE
chr19	896089	intronic	ARID3A	NA	rs2238574	TRANSFAC	M02261	ESR1	0.000355075	2.39852e-05	5.62199e-05	0.00011244	INCREASE
chr19	896089	intronic	ARID3A	NA	rs2238574	JASPAR	MA0112.2	ESR1	0.000355075	2.39852e-05	5.62199e-05	0.00011244	INCREASE
chr2	11712184	intergenic	GREB1,NTSR2	dist=11821;dist=3571	rs6432223	TRANSFAC	M02261	ESR1	0.000828809	6.32527e-05	7.536e-05	0.00011304	INCREASE
chr2	11712184	intergenic	GREB1,NTSR2	dist=11821;dist=3571	rs6432223	JASPAR	MA0112.2	ESR1	0.000828809	6.32527e-05	7.536e-05	0.00011304	INCREASE
chr17	78165542	downstream	WDR45B	NA	chr17:78165542	TRANSFAC	M04455	ESR1	1.28759e-05	0.000145591	8.52262e-05	0.000113635	DECREASE
chr1	186668364	intergenic	PLA2G4A,BRINP3	dist=1443628;dist=1665056	rs1472003	TRANSFAC	M02261	ESR1	1.31601e-05	1.21967e-06	0.0001149	0.0001149	INCREASE
chr1	186668364	intergenic	PLA2G4A,BRINP3	dist=1443628;dist=1665056	rs1472003	JASPAR	MA0112.2	ESR1	1.31601e-05	1.21967e-06	0.0001149	0.0001149	INCREASE
chr1	117256346	intronic	PTGFRN	NA	rs2491115	TRANSFAC	M02261	ESR1	0.00186964	0.000171268	0.0001149	0.0001149	INCREASE
chr1	117256346	intronic	PTGFRN	NA	rs2491115	JASPAR	MA0112.2	ESR1	0.00186964	0.000171268	0.0001149	0.0001149	INCREASE
chr17	19563824	intergenic	SLC47A2,ALDH3A1	dist=3189;dist=18066	rs34768592	TRANSFAC	M04455	ESR1	0.000156062	1.08752e-05	5.16163e-05	0.0001149	INCREASE
chr17	19563824	intergenic	SLC47A2,ALDH3A1	dist=3189;dist=18066	rs34768592	TRANSFAC	M02261	ESR1	0.000345151	3.15424e-05	0.0001149	0.0001149	INCREASE
chr17	19563824	intergenic	SLC47A2,ALDH3A1	dist=3189;dist=18066	rs34768592	JASPAR	MA0112.2	ESR1	0.000345151	3.15424e-05	0.0001149	0.0001149	INCREASE
chr3	97017341	intergenic	MTHFD2P1,MIR8060	dist=132614;dist=544157	rs36095771	TRANSFAC	M04455	ESR1	1.25449e-05	0.000171401	5.63588e-05	0.0001149	DECREASE
chr3	97017341	intergenic	MTHFD2P1,MIR8060	dist=132614;dist=544157	rs36095771	TRANSFAC	M02261	ESR1	3.15424e-05	0.000345151	0.0001149	0.0001149	DECREASE
chr3	97017341	intergenic	MTHFD2P1,MIR8060	dist=132614;dist=544157	rs36095771	JASPAR	MA0112.2	ESR1	3.15424e-05	0.000345151	0.0001149	0.0001149	DECREASE
chr6	138945977	intergenic	NHSL1,FLJ46906	dist=10616;dist=108521	rs4896375	TRANSFAC	M02261	ESR1	8.17129e-05	0.00102157	8.25737e-05	0.000116617	DECREASE
chr6	138945977	intergenic	NHSL1,FLJ46906	dist=10616;dist=108521	rs4896375	JASPAR	MA0112.2	ESR1	8.17129e-05	0.00102157	8.25737e-05	0.000116617	DECREASE
chr6	138945977	intergenic	NHSL1,FLJ46906	dist=10616;dist=108521	rs4896375	TRANSFAC	M04455	ESR1	8.27683e-05	0.000846436	0.000116617	0.000116617	DECREASE
chr10	121292409	upstream	RGS10	NA	rs10787978	TRANSFAC	M02261	ESR1	0.00019302	1.57466e-05	8.84467e-05	0.000117929	INCREASE
chr10	121292409	upstream	RGS10	NA	rs10787978	JASPAR	MA0112.2	ESR1	0.00019302	1.57466e-05	8.84467e-05	0.000117929	INCREASE
chr1	17514023	intronic	PADI4	NA	rs2501808	TRANSFAC	M04455	ESR1	0.000122671	8.8488e-06	5.41681e-05	0.000117929	INCREASE
chr1	17514023	intronic	PADI4	NA	rs2501808	TRANSFAC	M02261	ESR1	0.000122611	1.01972e-05	8.84467e-05	0.000117929	INCREASE
chr1	17514023	intronic	PADI4	NA	rs2501808	JASPAR	MA0112.2	ESR1	0.000122611	1.01972e-05	8.84467e-05	0.000117929	INCREASE
chr7	16801076	intronic	AGR2	NA	rs4719480	TRANSFAC	M04455	ESR1	3.09971e-05	0.000371422	7.17143e-05	0.000117929	DECREASE
chr7	16801076	intronic	AGR2	NA	rs4719480	TRANSFAC	M02261	ESR1	3.15424e-05	0.000386447	8.84467e-05	0.000117929	DECREASE
chr7	16801076	intronic	AGR2	NA	rs4719480	JASPAR	MA0112.2	ESR1	3.15424e-05	0.000386447	8.84467e-05	0.000117929	DECREASE
chr10	70894903	intronic	TSPAN15	NA	rs1079047	TRANSFAC	M02261	ESR1	1.87945e-05	0.000307949	4.73021e-05	0.000118255	DECREASE
chr10	70894903	intronic	TSPAN15	NA	rs1079047	JASPAR	MA0112.2	ESR1	1.87945e-05	0.000307949	4.73021e-05	0.000118255	DECREASE
chr1	200305620	intergenic	ELF3,GPR37L1	dist=52682;dist=53032	rs11578090	TRANSFAC	M02261	ESR1	6.53283e-05	0.000786109	8.84467e-05	0.000119481	DECREASE
chr1	200305620	intergenic	ELF3,GPR37L1	dist=52682;dist=53032	rs11578090	JASPAR	MA0112.2	ESR1	6.53283e-05	0.000786109	8.84467e-05	0.000119481	DECREASE
chr1	200305620	intergenic	ELF3,GPR37L1	dist=52682;dist=53032	rs11578090	TRANSFAC	M04455	ESR1	0.000102075	0.00100587	0.000119481	0.000119481	DECREASE
chr5	174002562	intergenic	HMP19,MSX2	dist=533774;dist=81619	rs4867771	TRANSFAC	M04455	ESR1	9.68383e-05	0.000963928	0.000119481	0.000119481	DECREASE
chr8	144814797	intergenic	ZNF623,ZNF707	dist=7754;dist=23813	chr8:144814797	TRANSFAC	M04455	ESR1	1.39978e-05	0.000192759	5.63588e-05	0.000120044	DECREASE
chr8	144814797	intergenic	ZNF623,ZNF707	dist=7754;dist=23813	chr8:144814797	TRANSFAC	M02261	ESR1	3.15424e-05	0.00042034	7.20264e-05	0.000120044	DECREASE
chr8	144814797	intergenic	ZNF623,ZNF707	dist=7754;dist=23813	chr8:144814797	JASPAR	MA0112.2	ESR1	3.15424e-05	0.00042034	7.20264e-05	0.000120044	DECREASE
chr17	62817610	intronic	PITPNC1	NA	rs62084081	TRANSFAC	M04455	ESR1	4.06108e-05	0.0004354	9.88261e-05	0.000122819	DECREASE
chr17	62817610	intronic	PITPNC1	NA	rs62084081	TRANSFAC	M02261	ESR1	6.32527e-05	0.000669769	0.000122819	0.000122819	DECREASE
chr17	62817610	intronic	PITPNC1	NA	rs62084081	JASPAR	MA0112.2	ESR1	6.32527e-05	0.000669769	0.000122819	0.000122819	DECREASE
chr17	78165498	downstream	WDR45B	NA	chr17:78165498	TRANSFAC	M04455	ESR1	1.28759e-05	0.000142239	9.26148e-05	0.000123486	DECREASE
chr8	1559125	intronic	DLGAP2	NA	rs4875876	TRANSFAC	M02261	ESR1	0.000397454	3.73332e-05	0.000122819	0.000123994	INCREASE
chr8	1559125	intronic	DLGAP2	NA	rs4875876	JASPAR	MA0112.2	ESR1	0.000397454	3.73332e-05	0.000122819	0.000123994	INCREASE
chr8	1559125	intronic	DLGAP2	NA	rs4875876	TRANSFAC	M04455	ESR1	0.00105063	0.000107719	0.000123994	0.000123994	INCREASE
chr17	78426666	intronic	TBCD	NA	rs8078446	TRANSFAC	M04455	ESR1	5.57105e-06	7.28468e-05	6.18462e-05	0.000124464	DECREASE
chr17	78426666	intronic	TBCD	NA	rs8078446	TRANSFAC	M02261	ESR1	4.87124e-05	0.000585076	9.33484e-05	0.000124464	DECREASE
chr17	78426666	intronic	TBCD	NA	rs8078446	JASPAR	MA0112.2	ESR1	4.87124e-05	0.000585076	9.33484e-05	0.000124464	DECREASE
chr2	67955724	intergenic	LOC101927701,C1D	dist=49526;dist=167112	rs60791025	TRANSFAC	M02261	ESR1	0.000122611	8.79743e-06	6.53221e-05	0.000130644	INCREASE
chr2	67955724	intergenic	LOC101927701,C1D	dist=49526;dist=167112	rs60791025	JASPAR	MA0112.2	ESR1	0.000122611	8.79743e-06	6.53221e-05	0.000130644	INCREASE
chr5	127120243	intergenic	CTXN3,LINC01184	dist=98022;dist=264900	rs13182486	TRANSFAC	M02261	ESR1	0.00274644	0.000266627	0.000130941	0.000130941	INCREASE
chr5	127120243	intergenic	CTXN3,LINC01184	dist=98022;dist=264900	rs13182486	JASPAR	MA0112.2	ESR1	0.00274644	0.000266627	0.000130941	0.000130941	INCREASE
chr9	123285256	ncRNA_intronic	GGTA1P	NA	rs2105288	TRANSFAC	M04455	ESR1	0.000129001	8.57116e-06	4.73771e-05	0.000130941	INCREASE
chr9	123285256	ncRNA_intronic	GGTA1P	NA	rs2105288	TRANSFAC	M02261	ESR1	0.00227013	0.000217288	0.000130941	0.000130941	INCREASE
chr9	123285256	ncRNA_intronic	GGTA1P	NA	rs2105288	JASPAR	MA0112.2	ESR1	0.00227013	0.000217288	0.000130941	0.000130941	INCREASE
chr1	93232394	intergenic	FAM69A,MTF2	dist=32727;dist=84986	rs4240963	TRANSFAC	M02261	ESR1	4.45307e-06	4.28783e-07	0.000130941	0.000130941	INCREASE
chr1	93232394	intergenic	FAM69A,MTF2	dist=32727;dist=84986	rs4240963	JASPAR	MA0112.2	ESR1	4.45307e-06	4.28783e-07	0.000130941	0.000130941	INCREASE
chr9	139438247	intronic	NOXA1	NA	rs11497278	TRANSFAC	M02261	ESR1	0.000651985	5.55442e-05	9.83528e-05	0.000131137	INCREASE
chr9	139438247	intronic	NOXA1	NA	rs11497278	JASPAR	MA0112.2	ESR1	0.000651985	5.55442e-05	9.83528e-05	0.000131137	INCREASE
chr1	9845707	intronic	CTNNBIP1	NA	rs189627879	TRANSFAC	M04455	ESR1	4.9409e-06	8.27683e-05	3.64709e-05	0.000131137	DECREASE
chr1	9845707	intronic	CTNNBIP1	NA	rs189627879	TRANSFAC	M02261	ESR1	2.31697e-05	0.000266627	9.83528e-05	0.000131137	DECREASE
chr1	9845707	intronic	CTNNBIP1	NA	rs189627879	JASPAR	MA0112.2	ESR1	2.31697e-05	0.000266627	9.83528e-05	0.000131137	DECREASE
chr3	129563950	intronic	EEFSEC	NA	rs1735545	TRANSFAC	M04455	ESR1	0.000104766	6.55834e-06	4.38313e-05	0.000131494	INCREASE
chr1	154453085	intronic	PMF1,PMF1-BGLAP	NA	rs1062302	TRANSFAC	M04455	ESR1	0.000535327	4.91573e-05	9.88261e-05	0.000131768	INCREASE
chr19	896089	intronic	ARID3A	NA	rs2238574	TRANSFAC	M04455	ESR1	0.000264027	2.43546e-05	9.88261e-05	0.000131768	INCREASE
chr16	4967077	intronic	SEC14L5	NA	rs2908649	TRANSFAC	M04455	ESR1	0.000290074	2.65188e-05	9.88261e-05	0.000131768	INCREASE
chr12	106762047	intergenic	ASCL4,LOC728739	dist=67496;dist=59010	rs6539374	TRANSFAC	M02261	ESR1	0.00019302	1.57466e-05	8.84467e-05	0.00013267	INCREASE
chr12	106762047	intergenic	ASCL4,LOC728739	dist=67496;dist=59010	rs6539374	JASPAR	MA0112.2	ESR1	0.00019302	1.57466e-05	8.84467e-05	0.00013267	INCREASE
chr8	8165597	intergenic	FAM86B3P,SGK223	dist=25800;dist=47071	rs2955552	TRANSFAC	M04455	ESR1	0.00116634	0.000122671	0.000133177	0.000133177	INCREASE
chr16	821082	intergenic	PRR25,LMF1	dist=17220;dist=22553	rs683352	TRANSFAC	M04455	ESR1	0.000125887	0.00119009	0.000133177	0.000133177	DECREASE
chr18	31293104	intergenic	ZNF396,INO80C	dist=81805;dist=9185	rs9957318	TRANSFAC	M02261	ESR1	9.47409e-06	0.000130369	6.86397e-05	0.000137279	DECREASE
chr18	31293104	intergenic	ZNF396,INO80C	dist=81805;dist=9185	rs9957318	JASPAR	MA0112.2	ESR1	9.47409e-06	0.000130369	6.86397e-05	0.000137279	DECREASE
chr14	93988897	upstream	SERPINA11	NA	rs1956720	TRANSFAC	M04455	ESR1	0.000212608	1.62073e-05	6.18462e-05	0.000138172	INCREASE
chr14	93988897	upstream	SERPINA11	NA	rs1956720	TRANSFAC	M02261	ESR1	0.00178004	0.000176483	0.000138172	0.000138172	INCREASE
chr14	93988897	upstream	SERPINA11	NA	rs1956720	JASPAR	MA0112.2	ESR1	0.00178004	0.000176483	0.000138172	0.000138172	INCREASE
chrX	151834603	intronic	ZNF185	NA	rs3761504	TRANSFAC	M02261	ESR1	0.00274644	0.000274458	0.000138172	0.000138172	INCREASE
chrX	151834603	intronic	ZNF185	NA	rs3761504	JASPAR	MA0112.2	ESR1	0.00274644	0.000274458	0.000138172	0.000138172	INCREASE
chr14	105381019	intergenic	ELK2AP,KIAA0125	dist=170830;dist=73864	rs2856945	TRANSFAC	M04455	ESR1	6.09897e-05	0.000639577	0.000103834	0.000138445	DECREASE
chr2	67955724	intergenic	LOC101927701,C1D	dist=49526;dist=167112	rs60791025	TRANSFAC	M04455	ESR1	0.000192759	1.82878e-05	0.000103834	0.000138445	INCREASE
chr11	117295884	intronic	TMPRSS13	NA	rs12418028	TRANSFAC	M02261	ESR1	5.37584e-05	0.000634628	9.33484e-05	0.000140023	DECREASE
chr11	117295884	intronic	TMPRSS13	NA	rs12418028	JASPAR	MA0112.2	ESR1	5.37584e-05	0.000634628	9.33484e-05	0.000140023	DECREASE
chr6	158401982	intronic	SYNJ2	NA	rs189482	TRANSFAC	M02261	ESR1	0.00122276	0.000101826	9.33484e-05	0.000140023	INCREASE
chr6	158401982	intronic	SYNJ2	NA	rs189482	JASPAR	MA0112.2	ESR1	0.00122276	0.000101826	9.33484e-05	0.000140023	INCREASE
chr6	43883174	intergenic	VEGFA,LOC100132354	dist=20973;dist=83569	rs9472128	TRANSFAC	M02261	ESR1	0.000444426	3.73332e-05	9.33484e-05	0.000140023	INCREASE
chr6	43883174	intergenic	VEGFA,LOC100132354	dist=20973;dist=83569	rs9472128	JASPAR	MA0112.2	ESR1	0.000444426	3.73332e-05	9.33484e-05	0.000140023	INCREASE
chr5	66547543	intergenic	CD180,LOC102467655	dist=19170;dist=973917	rs1697138	TRANSFAC	M02261	ESR1	0.00173672	0.000151804	0.000103704	0.000144987	INCREASE
chr5	66547543	intergenic	CD180,LOC102467655	dist=19170;dist=973917	rs1697138	JASPAR	MA0112.2	ESR1	0.00173672	0.000151804	0.000103704	0.000144987	INCREASE
chr5	66547543	intergenic	CD180,LOC102467655	dist=19170;dist=973917	rs1697138	TRANSFAC	M04455	ESR1	0.00119009	0.000129001	0.000144987	0.000144987	INCREASE
chr15	99525863	intergenic	LRRK1,CHSY1	dist=98023;dist=7588	rs1982489	TRANSFAC	M04455	ESR1	0.00134082	0.000145591	0.000144987	0.000144987	INCREASE
chr10	5150749	intergenic	AKR1C3,AKR1CL1	dist=10871;dist=35906	rs11252963	TRANSFAC	M04455	ESR1	6.75577e-05	0.000712212	0.000103834	0.000146461	DECREASE
chr10	5150749	intergenic	AKR1C3,AKR1CL1	dist=10871;dist=35906	rs11252963	TRANSFAC	M02261	ESR1	0.00015647	0.00153412	0.000146461	0.000146461	DECREASE
chr10	5150749	intergenic	AKR1C3,AKR1CL1	dist=10871;dist=35906	rs11252963	JASPAR	MA0112.2	ESR1	0.00015647	0.00153412	0.000146461	0.000146461	DECREASE
chr14	68005151	intronic	RAD51B	NA	rs2074564	TRANSFAC	M04455	ESR1	0.000107719	0.00105063	0.000123994	0.000146461	DECREASE
chr14	68005151	intronic	RAD51B	NA	rs2074564	TRANSFAC	M02261	ESR1	5.73834e-05	0.000569364	0.000146461	0.000146461	DECREASE
chr14	68005151	intronic	RAD51B	NA	rs2074564	JASPAR	MA0112.2	ESR1	5.73834e-05	0.000569364	0.000146461	0.000146461	DECREASE
chr17	71057136	intronic	LLGL2	NA	rs4077852	TRANSFAC	M02261	ESR1	0.0030167	0.000307949	0.000146461	0.000146461	INCREASE
chr17	71057136	intronic	LLGL2	NA	rs4077852	JASPAR	MA0112.2	ESR1	0.0030167	0.000307949	0.000146461	0.000146461	INCREASE
chr16	78254440	intergenic	MAF,LOC102467146	dist=62317;dist=58270	rs7200841	TRANSFAC	M02261	ESR1	0.00186964	0.000187356	0.000146461	0.000146461	INCREASE
chr16	78254440	intergenic	MAF,LOC102467146	dist=62317;dist=58270	rs7200841	JASPAR	MA0112.2	ESR1	0.00186964	0.000187356	0.000146461	0.000146461	INCREASE
chr3	13003723	intronic	IQSEC1	NA	rs360842	TRANSFAC	M02261	ESR1	0.000651985	5.55442e-05	9.83528e-05	0.000147529	INCREASE
chr3	13003723	intronic	IQSEC1	NA	rs360842	JASPAR	MA0112.2	ESR1	0.000651985	5.55442e-05	9.83528e-05	0.000147529	INCREASE
chr7	157106825	exonic	PTPRN2	NA	rs10271485	TRANSFAC	M02261	ESR1	2.0158e-05	0.000237298	9.33484e-05	0.00015549	DECREASE
chr7	157106825	exonic	PTPRN2	NA	rs10271485	JASPAR	MA0112.2	ESR1	2.0158e-05	0.000237298	9.33484e-05	0.00015549	DECREASE
chr7	157106825	exonic	PTPRN2	NA	rs10271485	TRANSFAC	M04455	ESR1	8.06929e-05	0.000810595	0.000116617	0.00015549	DECREASE
chr4	175374814	intergenic	HAND2-AS1,FBXO8	dist=675258;dist=19571	rs11946728	TRANSFAC	M02261	ESR1	0.000122611	0.0014593	9.33484e-05	0.00015549	DECREASE
chr4	175374814	intergenic	HAND2-AS1,FBXO8	dist=675258;dist=19571	rs11946728	JASPAR	MA0112.2	ESR1	0.000122611	0.0014593	9.33484e-05	0.00015549	DECREASE
chr4	175374814	intergenic	HAND2-AS1,FBXO8	dist=675258;dist=19571	rs11946728	TRANSFAC	M04455	ESR1	7.86197e-05	0.000793213	0.000116617	0.00015549	DECREASE
chr2	195880880	intergenic	LOC101927431,SLC39A10	dist=546476;dist=348897	rs777291	TRANSFAC	M02261	ESR1	0.000745423	6.53283e-05	0.000103704	0.000155556	INCREASE
chr2	195880880	intergenic	LOC101927431,SLC39A10	dist=546476;dist=348897	rs777291	JASPAR	MA0112.2	ESR1	0.000745423	6.53283e-05	0.000103704	0.000155556	INCREASE
chr14	64503470	intronic	CHURC1-FNTB,RAB15	NA	rs8004904	TRANSFAC	M02261	ESR1	0.000995435	8.70467e-05	0.000103704	0.000155556	INCREASE
chr14	64503470	intronic	CHURC1-FNTB,RAB15	NA	rs8004904	JASPAR	MA0112.2	ESR1	0.000995435	8.70467e-05	0.000103704	0.000155556	INCREASE
chr12	2529883	intronic	CACNA1C	NA	rs12304811	TRANSFAC	M04455	ESR1	8.27683e-05	0.000846436	0.000116617	0.00015623	DECREASE
chr12	2529883	intronic	CACNA1C	NA	rs12304811	TRANSFAC	M02261	ESR1	7.19383e-05	0.000687993	0.00015623	0.00015623	DECREASE
chr12	2529883	intronic	CACNA1C	NA	rs12304811	JASPAR	MA0112.2	ESR1	7.19383e-05	0.000687993	0.00015623	0.00015623	DECREASE
chr5	10535055	intergenic	MIR6131,LOC101929412	dist=3798;dist=11584	rs9312737	TRANSFAC	M02261	ESR1	0.00216335	0.000223778	0.00015623	0.00015623	INCREASE
chr5	10535055	intergenic	MIR6131,LOC101929412	dist=3798;dist=11584	rs9312737	JASPAR	MA0112.2	ESR1	0.00216335	0.000223778	0.00015623	0.00015623	INCREASE
chr2	195122158	intergenic	LOC101927406,LOC101927431	dist=129558;dist=181406	rs1358384	TRANSFAC	M02261	ESR1	7.4277e-05	0.000786109	0.000122819	0.000157943	DECREASE
chr2	195122158	intergenic	LOC101927406,LOC101927431	dist=129558;dist=181406	rs1358384	JASPAR	MA0112.2	ESR1	7.4277e-05	0.000786109	0.000122819	0.000157943	DECREASE
chr2	195122158	intergenic	LOC101927406,LOC101927431	dist=129558;dist=181406	rs1358384	TRANSFAC	M04455	ESR1	0.000107719	0.000943555	0.000157943	0.000157943	DECREASE
chr4	6748574	intronic	S100P	NA	rs3822263	TRANSFAC	M02261	ESR1	3.37482e-05	0.000375718	0.000108627	0.000162941	DECREASE
chr4	6748574	intronic	S100P	NA	rs3822263	JASPAR	MA0112.2	ESR1	3.37482e-05	0.000375718	0.000108627	0.000162941	DECREASE
chr15	68441993	intergenic	TLE3,UACA	dist=264683;dist=291954	rs34722284	TRANSFAC	M02261	ESR1	0.000274458	1.94652e-05	6.53221e-05	0.000163305	INCREASE
chr15	68441993	intergenic	TLE3,UACA	dist=264683;dist=291954	rs34722284	JASPAR	MA0112.2	ESR1	0.000274458	1.94652e-05	6.53221e-05	0.000163305	INCREASE
chr7	141720893	intergenic	TRY2P,MTRNR2L6	dist=102342;dist=332801	chr7:141720893	TRANSFAC	M02261	ESR1	0.00049645	3.99179e-05	8.25737e-05	0.000165147	INCREASE
chr7	141720893	intergenic	TRY2P,MTRNR2L6	dist=102342;dist=332801	chr7:141720893	JASPAR	MA0112.2	ESR1	0.00049645	3.99179e-05	8.25737e-05	0.000165147	INCREASE
chr12	56403622	downstream	AGAP2	NA	rs238516	TRANSFAC	M02261	ESR1	1.81436e-05	0.000223778	8.25737e-05	0.000165147	DECREASE
chr12	56403622	downstream	AGAP2	NA	rs238516	JASPAR	MA0112.2	ESR1	1.81436e-05	0.000223778	8.25737e-05	0.000165147	DECREASE
chr17	46278218	intergenic	WFIKKN2,TOB1	dist=3510;dist=16368	rs8072476	TRANSFAC	M02261	ESR1	1.51944e-05	0.000187356	8.25737e-05	0.000165147	DECREASE
chr17	46278218	intergenic	WFIKKN2,TOB1	dist=3510;dist=16368	rs8072476	JASPAR	MA0112.2	ESR1	1.51944e-05	0.000187356	8.25737e-05	0.000165147	DECREASE
chr3	14284552	intergenic	LSM3,LINC01267	dist=69679;dist=80403	rs13096310	TRANSFAC	M04455	ESR1	0.00169789	0.000192759	0.000157943	0.000167187	INCREASE
chr3	14284552	intergenic	LSM3,LINC01267	dist=69679;dist=80403	rs13096310	TRANSFAC	M02261	ESR1	0.00178004	0.000187356	0.000167187	0.000167187	INCREASE
chr3	14284552	intergenic	LSM3,LINC01267	dist=69679;dist=80403	rs13096310	JASPAR	MA0112.2	ESR1	0.00178004	0.000187356	0.000167187	0.000167187	INCREASE
chr22	48637480	intronic	ZBED4	NA	rs738709	TRANSFAC	M04455	ESR1	0.000324881	2.72316e-05	7.17143e-05	0.000167187	INCREASE
chr22	48637480	intronic	ZBED4	NA	rs738709	TRANSFAC	M02261	ESR1	0.00221615	0.000237298	0.000167187	0.000167187	INCREASE
chr22	48637480	intronic	ZBED4	NA	rs738709	JASPAR	MA0112.2	ESR1	0.00221615	0.000237298	0.000167187	0.000167187	INCREASE
chr16	57062847	intronic	NDRG4	NA	rs16960169	TRANSFAC	M04455	ESR1	0.000167597	1.22404e-05	5.63588e-05	0.000169076	INCREASE
chr12	50911237	intergenic	LINC00592,KRT7	dist=7373;dist=1984	rs12312136	TRANSFAC	M04455	ESR1	0.0016323	0.000188314	0.000169976	0.000169976	INCREASE
chr9	133286424	intergenic	PPAPDC3,PRRC2B	dist=111954;dist=8874	rs2966350	TRANSFAC	M02261	ESR1	0.000198838	1.94652e-05	0.000138172	0.000169976	INCREASE
chr9	133286424	intergenic	PPAPDC3,PRRC2B	dist=111954;dist=8874	rs2966350	JASPAR	MA0112.2	ESR1	0.000198838	1.94652e-05	0.000138172	0.000169976	INCREASE
chr9	133286424	intergenic	PPAPDC3,PRRC2B	dist=111954;dist=8874	rs2966350	TRANSFAC	M04455	ESR1	0.000922973	0.000107719	0.000169976	0.000169976	INCREASE
chr20	25778827	ncRNA_intronic	LOC101926935	NA	rs73904685	TRANSFAC	M02261	ESR1	0.000115285	0.00119196	0.000130941	0.000169976	DECREASE
chr20	25778827	ncRNA_intronic	LOC101926935	NA	rs73904685	JASPAR	MA0112.2	ESR1	0.000115285	0.00119196	0.000130941	0.000169976	DECREASE
chr20	25778827	ncRNA_intronic	LOC101926935	NA	rs73904685	TRANSFAC	M04455	ESR1	6.92746e-05	0.000599028	0.000169976	0.000169976	DECREASE
chr12	45868991	intronic	PCED1B	NA	rs10881069	TRANSFAC	M02261	ESR1	0.000171268	0.00186964	0.0001149	0.00017235	DECREASE
chr12	45868991	intronic	PCED1B	NA	rs10881069	JASPAR	MA0112.2	ESR1	0.000171268	0.00186964	0.0001149	0.00017235	DECREASE
chr16	87349798	intronic	PIEZO1	NA	rs3743975	TRANSFAC	M02261	ESR1	8.98317e-05	0.000969906	0.0001149	0.00017235	DECREASE
chr16	87349798	intronic	PIEZO1	NA	rs3743975	JASPAR	MA0112.2	ESR1	8.98317e-05	0.000969906	0.0001149	0.00017235	DECREASE
chr4	37908662	intergenic	TBC1D1,LINC01258	dist=91471;dist=190016	rs6531618	TRANSFAC	M02261	ESR1	3.86067e-05	0.00042034	0.0001149	0.00017235	DECREASE
chr4	37908662	intergenic	TBC1D1,LINC01258	dist=91471;dist=190016	rs6531618	JASPAR	MA0112.2	ESR1	3.86067e-05	0.00042034	0.0001149	0.00017235	DECREASE
chr3	124272126	intronic	PDIA5	NA	rs9858885	TRANSFAC	M04455	ESR1	7.28468e-05	0.000759576	0.000110161	0.000174588	DECREASE
chr3	124272126	intronic	PDIA5	NA	rs9858885	TRANSFAC	M02261	ESR1	0.000223778	0.00232528	0.000130941	0.000174588	DECREASE
chr3	124272126	intronic	PDIA5	NA	rs9858885	JASPAR	MA0112.2	ESR1	0.000223778	0.00232528	0.000130941	0.000174588	DECREASE
chr6	138841050	intronic	NHSL1	NA	rs35202037	TRANSFAC	M02261	ESR1	0.00113249	9.27002e-05	8.84467e-05	0.000176893	INCREASE
chr6	138841050	intronic	NHSL1	NA	rs35202037	JASPAR	MA0112.2	ESR1	0.00113249	9.27002e-05	8.84467e-05	0.000176893	INCREASE
chr19	33257558	intergenic	LOC101927151,LOC100420587	dist=268030;dist=360578	rs10407193	TRANSFAC	M04455	ESR1	0.00169789	0.000192759	0.000157943	0.000178475	INCREASE
chr19	33257558	intergenic	LOC101927151,LOC100420587	dist=268030;dist=360578	rs10407193	TRANSFAC	M02261	ESR1	0.00206112	0.000223778	0.000178475	0.000178475	INCREASE
chr19	33257558	intergenic	LOC101927151,LOC100420587	dist=268030;dist=360578	rs10407193	JASPAR	MA0112.2	ESR1	0.00206112	0.000223778	0.000178475	0.000178475	INCREASE
chr17	46217715	intergenic	MIR8059,WFIKKN2	dist=16625;dist=49889	rs12942595	TRANSFAC	M02261	ESR1	0.000335482	0.00308788	0.000178475	0.000178475	DECREASE
chr17	46217715	intergenic	MIR8059,WFIKKN2	dist=16625;dist=49889	rs12942595	JASPAR	MA0112.2	ESR1	0.000335482	0.00308788	0.000178475	0.000178475	DECREASE
chr7	155346992	intergenic	SHH,LOC389602	dist=49264;dist=101095	rs1731846	TRANSFAC	M04455	ESR1	3.94992e-05	0.000347391	0.000157943	0.000178475	DECREASE
chr7	155346992	intergenic	SHH,LOC389602	dist=49264;dist=101095	rs1731846	TRANSFAC	M02261	ESR1	0.000230447	0.00211168	0.000178475	0.000178475	DECREASE
chr7	155346992	intergenic	SHH,LOC389602	dist=49264;dist=101095	rs1731846	JASPAR	MA0112.2	ESR1	0.000230447	0.00211168	0.000178475	0.000178475	DECREASE
chr5	176664058	intronic	PRELID1	NA	rs28362590	TRANSFAC	M02261	ESR1	0.000510305	0.00465466	0.000178475	0.000178475	DECREASE
chr5	176664058	intronic	PRELID1	NA	rs28362590	JASPAR	MA0112.2	ESR1	0.000510305	0.00465466	0.000178475	0.000178475	DECREASE
chr2	131953116	ncRNA_intronic	RNU6-81P	NA	rs4065349	TRANSFAC	M04455	ESR1	0.000317821	2.58422e-05	6.99845e-05	0.000178475	INCREASE
chr2	131953116	ncRNA_intronic	RNU6-81P	NA	rs4065349	TRANSFAC	M02261	ESR1	0.000786109	8.43412e-05	0.000178475	0.000178475	INCREASE
chr2	131953116	ncRNA_intronic	RNU6-81P	NA	rs4065349	JASPAR	MA0112.2	ESR1	0.000786109	8.43412e-05	0.000178475	0.000178475	INCREASE
chr12	49445820	intronic	ATF1	NA	rs11169553	TRANSFAC	M02261	ESR1	4.41121e-05	0.000456938	0.000130941	0.000188278	DECREASE
chr12	49445820	intronic	ATF1	NA	rs11169553	JASPAR	MA0112.2	ESR1	4.41121e-05	0.000456938	0.000130941	0.000188278	DECREASE
chr12	49445820	intronic	ATF1	NA	rs11169553	TRANSFAC	M04455	ESR1	0.000251847	0.00211466	0.000188278	0.000188278	DECREASE
chr10	12135735	intergenic	UPF2,DHTKD1	dist=10560;dist=15187	rs12782067	TRANSFAC	M04455	ESR1	0.00142127	0.000167597	0.000188278	0.000188278	INCREASE
chr19	40306176	intronic	FXYD3	NA	rs1672974	TRANSFAC	M04455	ESR1	0.00142127	0.000167597	0.000188278	0.000188278	INCREASE
chr4	6748574	intronic	S100P	NA	rs3822263	TRANSFAC	M04455	ESR1	4.91573e-05	0.000416111	0.000188278	0.000188278	DECREASE
chr2	11712184	intergenic	GREB1,NTSR2	dist=11821;dist=3571	rs6432223	TRANSFAC	M04455	ESR1	0.00203356	0.000240084	0.000188278	0.000188278	INCREASE
chr5	150575266	intronic	CCDC69	NA	rs979453	TRANSFAC	M02261	ESR1	0.000397454	4.12713e-05	0.00015623	0.000188278	INCREASE
chr5	150575266	intronic	CCDC69	NA	rs979453	JASPAR	MA0112.2	ESR1	0.000397454	4.12713e-05	0.00015623	0.000188278	INCREASE
chr5	150575266	intronic	CCDC69	NA	rs979453	TRANSFAC	M04455	ESR1	0.001508	0.000179485	0.000188278	0.000188278	INCREASE
chr21	33477703	intergenic	C21orf54,IFNAR2	dist=13292;dist=46367	rs2834132	TRANSFAC	M04455	ESR1	6.26204e-05	0.000625699	0.000119481	0.000191251	DECREASE
chr21	33477703	intergenic	C21orf54,IFNAR2	dist=13292;dist=46367	rs2834132	TRANSFAC	M02261	ESR1	5.92815e-05	0.000539087	0.000191251	0.000191251	DECREASE
chr21	33477703	intergenic	C21orf54,IFNAR2	dist=13292;dist=46367	rs2834132	JASPAR	MA0112.2	ESR1	5.92815e-05	0.000539087	0.000191251	0.000191251	DECREASE
chr2	57173824	intergenic	RNU6-35P,VRK2	dist=494952;dist=814466	rs71416469	TRANSFAC	M04455	ESR1	2.50863e-05	0.00023438	0.000133177	0.000191251	DECREASE
chr2	57173824	intergenic	RNU6-35P,VRK2	dist=494952;dist=814466	rs71416469	TRANSFAC	M02261	ESR1	0.000118898	0.00107573	0.000191251	0.000191251	DECREASE
chr2	57173824	intergenic	RNU6-35P,VRK2	dist=494952;dist=814466	rs71416469	JASPAR	MA0112.2	ESR1	0.000118898	0.00107573	0.000191251	0.000191251	DECREASE
chr6	31245738	intronic	POU5F1	NA	rs116403003	TRANSFAC	M04455	ESR1	0.00126316	0.000135482	0.000144987	0.000193316	INCREASE
chr12	104160967	intergenic	APPL2,C12orf75	dist=6829;dist=87577	chr12:104160967	TRANSFAC	M04455	ESR1	3.44517e-05	0.000406639	7.17143e-05	0.000195282	DECREASE
chr12	104160967	intergenic	APPL2,C12orf75	dist=6829;dist=87577	chr12:104160967	TRANSFAC	M02261	ESR1	0.000204819	0.00201166	0.000146461	0.000195282	DECREASE
chr12	104160967	intergenic	APPL2,C12orf75	dist=6829;dist=87577	chr12:104160967	JASPAR	MA0112.2	ESR1	0.000204819	0.00201166	0.000146461	0.000195282	DECREASE
chr10	44052338	intergenic	LINC00841,LOC100130539	dist=266977;dist=55866	rs2505747	TRANSFAC	M04455	ESR1	0.000251847	2.72316e-05	0.000144987	0.000195282	INCREASE
chr10	44052338	intergenic	LINC00841,LOC100130539	dist=266977;dist=55866	rs2505747	TRANSFAC	M02261	ESR1	0.000687993	6.9669e-05	0.000146461	0.000195282	INCREASE
chr10	44052338	intergenic	LINC00841,LOC100130539	dist=266977;dist=55866	rs2505747	JASPAR	MA0112.2	ESR1	0.000687993	6.9669e-05	0.000146461	0.000195282	INCREASE
chr6	36831550	intronic	CPNE5	NA	rs236445	TRANSFAC	M04455	ESR1	0.000379802	3.18409e-05	7.17143e-05	0.000195287	INCREASE
chr6	36831550	intronic	CPNE5	NA	rs236445	TRANSFAC	M02261	ESR1	0.00221615	0.000230447	0.00015623	0.000195287	INCREASE
chr6	36831550	intronic	CPNE5	NA	rs236445	JASPAR	MA0112.2	ESR1	0.00221615	0.000230447	0.00015623	0.000195287	INCREASE
chr8	11625848	intronic	GATA4	NA	rs10096189	TRANSFAC	M02261	ESR1	8.43412e-05	0.000873624	0.000130941	0.000196412	DECREASE
chr8	11625848	intronic	GATA4	NA	rs10096189	JASPAR	MA0112.2	ESR1	8.43412e-05	0.000873624	0.000130941	0.000196412	DECREASE
chr14	73313965	intronic	ELMSAN1	NA	rs11624123	TRANSFAC	M02261	ESR1	0.00015647	0.00161244	0.000130941	0.000196412	DECREASE
chr14	73313965	intronic	ELMSAN1	NA	rs11624123	JASPAR	MA0112.2	ESR1	0.00015647	0.00161244	0.000130941	0.000196412	DECREASE
chr1	202715780	intronic	PIK3C2B	NA	rs6692377	TRANSFAC	M02261	ESR1	0.000651985	5.55442e-05	9.83528e-05	0.000196706	INCREASE
chr1	202715780	intronic	PIK3C2B	NA	rs6692377	JASPAR	MA0112.2	ESR1	0.000651985	5.55442e-05	9.83528e-05	0.000196706	INCREASE
chr19	40266365	ncRNA_intronic	HPN-AS1	NA	rs7250633	TRANSFAC	M02261	ESR1	0.000669769	5.73834e-05	9.83528e-05	0.000196706	INCREASE
chr19	40266365	ncRNA_intronic	HPN-AS1	NA	rs7250633	JASPAR	MA0112.2	ESR1	0.000669769	5.73834e-05	9.83528e-05	0.000196706	INCREASE
chr3	131693138	intergenic	COL6A5,COL6A6	dist=6758;dist=68730	rs12152532	TRANSFAC	M04455	ESR1	0.000167597	1.36029e-05	6.55787e-05	0.000196736	INCREASE
chr10	1493005	intronic	ADARB2	NA	rs146383214	TRANSFAC	M04455	ESR1	0.000246016	0.00203356	0.000201249	0.000201249	DECREASE
chr6	12396408	intergenic	HIVEP1,EDN1	dist=123190;dist=2107	rs2859337	TRANSFAC	M02261	ESR1	0.00249808	0.000244338	0.000138172	0.000201249	INCREASE
chr6	12396408	intergenic	HIVEP1,EDN1	dist=123190;dist=2107	rs2859337	JASPAR	MA0112.2	ESR1	0.00249808	0.000244338	0.000138172	0.000201249	INCREASE
chr6	12396408	intergenic	HIVEP1,EDN1	dist=123190;dist=2107	rs2859337	TRANSFAC	M04455	ESR1	0.00207418	0.000251847	0.000201249	0.000201249	INCREASE
chr12	106762047	intergenic	ASCL4,LOC728739	dist=67496;dist=59010	rs6539374	TRANSFAC	M04455	ESR1	0.00224221	0.000270268	0.000201249	0.000201249	INCREASE
chr3	71516561	intronic	FOXP1	NA	rs6764775	TRANSFAC	M02261	ESR1	0.00397639	0.000432229	0.000178475	0.000201249	INCREASE
chr3	71516561	intronic	FOXP1	NA	rs6764775	JASPAR	MA0112.2	ESR1	0.00397639	0.000432229	0.000178475	0.000201249	INCREASE
chr3	71516561	intronic	FOXP1	NA	rs6764775	TRANSFAC	M04455	ESR1	0.00242034	0.00029682	0.000201249	0.000201249	INCREASE
chr10	126344544	intronic	FAM53B	NA	rs10901802	TRANSFAC	M04455	ESR1	0.00184107	0.000217804	0.000188278	0.000203343	INCREASE
chr10	126344544	intronic	FAM53B	NA	rs10901802	TRANSFAC	M02261	ESR1	0.0030167	0.000345151	0.000203343	0.000203343	INCREASE
chr10	126344544	intronic	FAM53B	NA	rs10901802	JASPAR	MA0112.2	ESR1	0.0030167	0.000345151	0.000203343	0.000203343	INCREASE
chr19	11237438	intergenic	DOCK6,TSPAN16	dist=3270;dist=30377	rs1560700	TRANSFAC	M04455	ESR1	0.000371422	3.63591e-05	0.000116617	0.000203343	INCREASE
chr19	11237438	intergenic	DOCK6,TSPAN16	dist=3270;dist=30377	rs1560700	TRANSFAC	M02261	ESR1	0.000850948	9.56543e-05	0.000203343	0.000203343	INCREASE
chr19	11237438	intergenic	DOCK6,TSPAN16	dist=3270;dist=30377	rs1560700	JASPAR	MA0112.2	ESR1	0.000850948	9.56543e-05	0.000203343	0.000203343	INCREASE
chr2	240957627	intergenic	OTOS,GPC1	dist=228881;dist=66161	rs7587459	TRANSFAC	M04455	ESR1	0.000599028	5.49835e-05	9.88261e-05	0.000203343	INCREASE
chr2	240957627	intergenic	OTOS,GPC1	dist=228881;dist=66161	rs7587459	TRANSFAC	M02261	ESR1	0.00169436	0.00019302	0.000203343	0.000203343	INCREASE
chr2	240957627	intergenic	OTOS,GPC1	dist=228881;dist=66161	rs7587459	JASPAR	MA0112.2	ESR1	0.00169436	0.00019302	0.000203343	0.000203343	INCREASE
chr17	63803879	intronic	ARSG	NA	rs76374293	TRANSFAC	M04455	ESR1	0.00013884	0.0012888	0.000144987	0.000203343	DECREASE
chr17	63803879	intronic	ARSG	NA	rs76374293	TRANSFAC	M02261	ESR1	0.000569364	0.0049757	0.000203343	0.000203343	DECREASE
chr17	63803879	intronic	ARSG	NA	rs76374293	JASPAR	MA0112.2	ESR1	0.000569364	0.0049757	0.000203343	0.000203343	DECREASE
chr15	68441993	intergenic	TLE3,UACA	dist=264683;dist=291954	rs34722284	TRANSFAC	M04455	ESR1	0.000347391	3.63591e-05	0.000123994	0.000206657	INCREASE
chr19	53549700	intronic	TMEM143	NA	rs379086	TRANSFAC	M02261	ESR1	0.0030167	0.000299243	0.000138172	0.000207258	INCREASE
chr19	53549700	intronic	TMEM143	NA	rs379086	JASPAR	MA0112.2	ESR1	0.0030167	0.000299243	0.000138172	0.000207258	INCREASE
chr19	5817036	UTR3	FUT5	NA	rs778981	TRANSFAC	M02261	ESR1	0.00255821	0.000251573	0.000138172	0.000207258	INCREASE
chr19	5817036	UTR3	FUT5	NA	rs778981	JASPAR	MA0112.2	ESR1	0.00255821	0.000251573	0.000138172	0.000207258	INCREASE
chr19	18734447	intronic	CRTC1	NA	chr19:18734447	TRANSFAC	M02261	ESR1	0.000786109	6.9669e-05	0.000103704	0.000207408	INCREASE
chr19	18734447	intronic	CRTC1	NA	chr19:18734447	JASPAR	MA0112.2	ESR1	0.000786109	6.9669e-05	0.000103704	0.000207408	INCREASE
chr8	23707647	intergenic	NKX2-6,STC1	dist=87591;dist=47732	rs444242	TRANSFAC	M04455	ESR1	1.36029e-05	0.000163613	6.99845e-05	0.000209953	DECREASE
chr20	29760542	intronic	BCL2L1	NA	rs7354225	TRANSFAC	M04455	ESR1	1.88434e-05	0.000228641	6.99845e-05	0.000209953	DECREASE
chr7	141720893	intergenic	TRY2P,MTRNR2L6	dist=102342;dist=332801	chr7:141720893	TRANSFAC	M04455	ESR1	0.000511518	5.78541e-05	0.000157943	0.000210591	INCREASE
chr6	15925607	intergenic	DTNBP1,MYLIP	dist=154339;dist=311689	rs373949	TRANSFAC	M04455	ESR1	0.0016323	0.000183828	0.000157943	0.000210591	INCREASE
chr11	2171216	intergenic	MIR4686,ASCL2	dist=20272;dist=75088	rs7125284	TRANSFAC	M04455	ESR1	2.79357e-05	0.000332275	7.17143e-05	0.000215143	DECREASE
chr3	113855655	intergenic	CCDC80,LOC101929694	dist=12975;dist=82331	rs9683135	TRANSFAC	M04455	ESR1	0.000192759	1.62073e-05	7.17143e-05	0.000215143	INCREASE
chr20	46648477	intergenic	LINC00494,PREX1	dist=215689;dist=25723	chr20:46648477	TRANSFAC	M02261	ESR1	0.00294699	0.000345151	0.000217242	0.000217242	INCREASE
chr20	46648477	intergenic	LINC00494,PREX1	dist=215689;dist=25723	chr20:46648477	JASPAR	MA0112.2	ESR1	0.00294699	0.000345151	0.000217242	0.000217242	INCREASE
chr9	34925155	intergenic	FAM205B,KIAA1045	dist=96572;dist=23037	rs10972262	TRANSFAC	M04455	ESR1	0.00126316	0.000152504	0.000201249	0.000217242	INCREASE
chr9	34925155	intergenic	FAM205B,KIAA1045	dist=96572;dist=23037	rs10972262	TRANSFAC	M02261	ESR1	0.00216335	0.000251573	0.000217242	0.000217242	INCREASE
chr9	34925155	intergenic	FAM205B,KIAA1045	dist=96572;dist=23037	rs10972262	JASPAR	MA0112.2	ESR1	0.00216335	0.000251573	0.000217242	0.000217242	INCREASE
chr9	135315728	intronic	CACFD1	NA	rs1858879	TRANSFAC	M02261	ESR1	0.00182434	0.00021097	0.000217242	0.000217242	INCREASE
chr9	135315728	intronic	CACFD1	NA	rs1858879	JASPAR	MA0112.2	ESR1	0.00182434	0.00021097	0.000217242	0.000217242	INCREASE
chr11	69009256	upstream	LOC101928292	NA	rs1122316	TRANSFAC	M02261	ESR1	0.00149629	0.000151804	0.000146461	0.000219692	INCREASE
chr11	69009256	upstream	LOC101928292	NA	rs1122316	JASPAR	MA0112.2	ESR1	0.00149629	0.000151804	0.000146461	0.000219692	INCREASE
chr1	1684406	intronic	NADK	NA	rs143436968	TRANSFAC	M02261	ESR1	0.00019302	0.00191593	0.000146461	0.000219692	DECREASE
chr1	1684406	intronic	NADK	NA	rs143436968	JASPAR	MA0112.2	ESR1	0.00019302	0.00191593	0.000146461	0.000219692	DECREASE
chr5	2859716	intergenic	C5orf38,LINC01377	dist=51205;dist=371233	rs34986985	TRANSFAC	M02261	ESR1	0.0030167	0.000307949	0.000146461	0.000219692	INCREASE
chr5	2859716	intergenic	C5orf38,LINC01377	dist=51205;dist=371233	rs34986985	JASPAR	MA0112.2	ESR1	0.0030167	0.000307949	0.000146461	0.000219692	INCREASE
chr15	76354598	intronic	DNAJA4	NA	rs3813574	TRANSFAC	M02261	ESR1	0.00201166	0.000204819	0.000146461	0.000219692	INCREASE
chr15	76354598	intronic	DNAJA4	NA	rs3813574	JASPAR	MA0112.2	ESR1	0.00201166	0.000204819	0.000146461	0.000219692	INCREASE
chr5	169560639	intergenic	LINC01187,C5orf58	dist=1916;dist=31889	rs9313495	TRANSFAC	M02261	ESR1	0.00149629	0.000151804	0.000146461	0.000219692	INCREASE
chr5	169560639	intergenic	LINC01187,C5orf58	dist=1916;dist=31889	rs9313495	JASPAR	MA0112.2	ESR1	0.00149629	0.000151804	0.000146461	0.000219692	INCREASE
chr12	45868991	intronic	PCED1B	NA	rs10881069	TRANSFAC	M04455	ESR1	0.000310864	0.00251383	0.000220348	0.000220348	DECREASE
chr3	103425841	intergenic	LOC152225,ZPLD1	dist=226381;dist=210708	rs13082870	TRANSFAC	M04455	ESR1	0.00270969	0.000339684	0.000220348	0.000220348	INCREASE
chr15	76354598	intronic	DNAJA4	NA	rs3813574	TRANSFAC	M04455	ESR1	0.00256057	0.000317821	0.000220348	0.000220348	INCREASE
chr15	68220171	intergenic	TLE3,UACA	dist=42861;dist=513776	rs56350203	TRANSFAC	M04455	ESR1	0.00260948	0.000324881	0.000220348	0.000220348	INCREASE
chrX	136921614	intergenic	ZIC3,LINC00889	dist=439689;dist=602944	rs6635547	TRANSFAC	M04455	ESR1	0.000332275	0.00265908	0.000220348	0.000220348	DECREASE
chr2	65647297	intergenic	SPRED2,MIR4778	dist=134137;dist=791588	rs1673443	TRANSFAC	M02261	ESR1	1.09729e-05	9.87017e-07	0.000108627	0.000221962	INCREASE
chr2	65647297	intergenic	SPRED2,MIR4778	dist=134137;dist=791588	rs1673443	JASPAR	MA0112.2	ESR1	1.09729e-05	9.87017e-07	0.000108627	0.000221962	INCREASE
chr2	65647297	intergenic	SPRED2,MIR4778	dist=134137;dist=791588	rs1673443	TRANSFAC	M04455	ESR1	0.000339684	3.63591e-05	0.000133177	0.000221962	INCREASE
chr8	144814798	intergenic	ZNF623,ZNF707	dist=7755;dist=23812	chr8:144814798	TRANSFAC	M04455	ESR1	1.39978e-05	0.000171401	6.99845e-05	0.000222916	DECREASE
chr8	144814798	intergenic	ZNF623,ZNF707	dist=7755;dist=23812	chr8:144814798	TRANSFAC	M02261	ESR1	3.15424e-05	0.000299243	0.000167187	0.000222916	DECREASE
chr8	144814798	intergenic	ZNF623,ZNF707	dist=7755;dist=23812	chr8:144814798	JASPAR	MA0112.2	ESR1	3.15424e-05	0.000299243	0.000167187	0.000222916	DECREASE
chr1	198572947	intergenic	NR5A2,LINC00862	dist=159774;dist=5348	rs10919901	TRANSFAC	M04455	ESR1	0.000152504	1.22404e-05	6.55787e-05	0.000222916	INCREASE
chr1	198572947	intergenic	NR5A2,LINC00862	dist=159774;dist=5348	rs10919901	TRANSFAC	M02261	ESR1	0.00142314	0.000151804	0.000167187	0.000222916	INCREASE
chr1	198572947	intergenic	NR5A2,LINC00862	dist=159774;dist=5348	rs10919901	JASPAR	MA0112.2	ESR1	0.00142314	0.000151804	0.000167187	0.000222916	INCREASE
chr15	83509145	intergenic	PDE8A,LOC440300	dist=25765;dist=31534	rs6496775	TRANSFAC	M04455	ESR1	3.09971e-05	0.00028353	0.000144987	0.000222916	DECREASE
chr15	83509145	intergenic	PDE8A,LOC440300	dist=25765;dist=31534	rs6496775	TRANSFAC	M02261	ESR1	0.000198838	0.00186964	0.000167187	0.000222916	DECREASE
chr15	83509145	intergenic	PDE8A,LOC440300	dist=25765;dist=31534	rs6496775	JASPAR	MA0112.2	ESR1	0.000198838	0.00186964	0.000167187	0.000222916	DECREASE
chr9	78376570	intergenic	GCNT1,PRUNE2	dist=64418;dist=39542	rs62566394	TRANSFAC	M04455	ESR1	0.000183828	0.00159984	0.000169976	0.000226635	DECREASE
chr19	7205707	intronic	INSR	NA	rs10417205	TRANSFAC	M02261	ESR1	0.00238166	0.000282504	0.000233618	0.000233618	INCREASE
chr19	7205707	intronic	INSR	NA	rs10417205	JASPAR	MA0112.2	ESR1	0.00238166	0.000282504	0.000233618	0.000233618	INCREASE
chr8	91779861	intergenic	TMEM64,NECAB1	dist=52552;dist=93236	rs10956764	TRANSFAC	M04455	ESR1	0.00180441	0.000207431	0.000169976	0.000233618	INCREASE
chr8	91779861	intergenic	TMEM64,NECAB1	dist=52552;dist=93236	rs10956764	TRANSFAC	M02261	ESR1	0.00323478	0.000386447	0.000233618	0.000233618	INCREASE
chr8	91779861	intergenic	TMEM64,NECAB1	dist=52552;dist=93236	rs10956764	JASPAR	MA0112.2	ESR1	0.00323478	0.000386447	0.000233618	0.000233618	INCREASE
chr2	217961443	ncRNA_intronic	DIRC3	NA	rs11679345	TRANSFAC	M04455	ESR1	1.93951e-05	0.000202274	0.000110161	0.000233618	DECREASE
chr2	217961443	ncRNA_intronic	DIRC3	NA	rs11679345	TRANSFAC	M02261	ESR1	0.000176483	0.00149629	0.000233618	0.000233618	DECREASE
chr2	217961443	ncRNA_intronic	DIRC3	NA	rs11679345	JASPAR	MA0112.2	ESR1	0.000176483	0.00149629	0.000233618	0.000233618	DECREASE
chr3	14422977	intronic	SLC6A6	NA	rs4684216	TRANSFAC	M04455	ESR1	0.0012888	0.000149119	0.000169976	0.000233618	INCREASE
chr3	14422977	intronic	SLC6A6	NA	rs4684216	TRANSFAC	M02261	ESR1	0.00173672	0.000204819	0.000233618	0.000233618	INCREASE
chr3	14422977	intronic	SLC6A6	NA	rs4684216	JASPAR	MA0112.2	ESR1	0.00173672	0.000204819	0.000233618	0.000233618	INCREASE
chr22	23251558	intronic	UPB1	NA	rs5996713	TRANSFAC	M04455	ESR1	3.63591e-05	0.000379802	0.000110161	0.000233618	DECREASE
chr22	23251558	intronic	UPB1	NA	rs5996713	TRANSFAC	M02261	ESR1	0.000101826	0.000850948	0.000233618	0.000233618	DECREASE
chr22	23251558	intronic	UPB1	NA	rs5996713	JASPAR	MA0112.2	ESR1	0.000101826	0.000850948	0.000233618	0.000233618	DECREASE
chr19	41315201	intergenic	TBCB,CAPNS1	dist=6512;dist=7557	rs77451552	TRANSFAC	M02261	ESR1	0.00149629	0.000176483	0.000233618	0.000233618	INCREASE
chr19	41315201	intergenic	TBCB,CAPNS1	dist=6512;dist=7557	rs77451552	JASPAR	MA0112.2	ESR1	0.00149629	0.000176483	0.000233618	0.000233618	INCREASE
chr16	30740202	intergenic	ZNF629,BCL7C	dist=34178;dist=12661	rs8045550	TRANSFAC	M02261	ESR1	0.00567742	0.000669769	0.000233618	0.000233618	INCREASE
chr16	30740202	intergenic	ZNF629,BCL7C	dist=34178;dist=12661	rs8045550	JASPAR	MA0112.2	ESR1	0.00567742	0.000669769	0.000233618	0.000233618	INCREASE
chr16	88176081	intronic	CPNE7	NA	rs352935	TRANSFAC	M02261	ESR1	0.00173672	0.000181845	0.00015623	0.000234345	INCREASE
chr16	88176081	intronic	CPNE7	NA	rs352935	JASPAR	MA0112.2	ESR1	0.00173672	0.000181845	0.00015623	0.000234345	INCREASE
chr3	66549229	intronic	LRIG1	NA	rs11928023	TRANSFAC	M04455	ESR1	0.00309568	0.00039751	0.000236926	0.000236926	INCREASE
chr14	95684897	intergenic	C14orf132,BDKRB2	dist=54836;dist=55991	rs2151766	TRANSFAC	M02261	ESR1	0.00196327	0.00021097	0.000178475	0.000236926	INCREASE
chr14	95684897	intergenic	C14orf132,BDKRB2	dist=54836;dist=55991	rs2151766	JASPAR	MA0112.2	ESR1	0.00196327	0.00021097	0.000178475	0.000236926	INCREASE
chr14	95684897	intergenic	C14orf132,BDKRB2	dist=54836;dist=55991	rs2151766	TRANSFAC	M04455	ESR1	0.000639577	8.06929e-05	0.000236926	0.000236926	INCREASE
chr5	2859716	intergenic	C5orf38,LINC01377	dist=51205;dist=371233	rs34986985	TRANSFAC	M04455	ESR1	0.0029227	0.000371422	0.000236926	0.000236926	INCREASE
chr5	4082100	intergenic	IRX1,LOC101929153	dist=427583;dist=744494	rs578880	TRANSFAC	M02261	ESR1	0.0038871	0.00042034	0.000178475	0.000236926	INCREASE
chr5	4082100	intergenic	IRX1,LOC101929153	dist=427583;dist=744494	rs578880	JASPAR	MA0112.2	ESR1	0.0038871	0.00042034	0.000178475	0.000236926	INCREASE
chr5	4082100	intergenic	IRX1,LOC101929153	dist=427583;dist=744494	rs578880	TRANSFAC	M04455	ESR1	0.00286787	0.000363088	0.000236926	0.000236926	INCREASE
chr17	63932798	intronic	PRKAR1A,WIPI1	NA	rs59133474	TRANSFAC	M04455	ESR1	0.00286787	0.000363088	0.000236926	0.000236926	INCREASE
chr10	51213076	intronic	TIMM23B	NA	rs7070301	TRANSFAC	M02261	ESR1	0.000432229	0.0037996	0.000203343	0.000236926	DECREASE
chr10	51213076	intronic	TIMM23B	NA	rs7070301	JASPAR	MA0112.2	ESR1	0.000432229	0.0037996	0.000203343	0.000236926	DECREASE
chr10	51213076	intronic	TIMM23B	NA	rs7070301	TRANSFAC	M04455	ESR1	0.000175283	0.00136724	0.000236926	0.000236926	DECREASE
chr10	114510996	intronic	VTI1A	NA	rs7899331	TRANSFAC	M02261	ESR1	0.00486656	0.000539087	0.000191251	0.000236926	INCREASE
chr10	114510996	intronic	VTI1A	NA	rs7899331	JASPAR	MA0112.2	ESR1	0.00486656	0.000539087	0.000191251	0.000236926	INCREASE
chr10	114510996	intronic	VTI1A	NA	rs7899331	TRANSFAC	M04455	ESR1	0.00246685	0.000310864	0.000236926	0.000236926	INCREASE
chr14	64503470	intronic	CHURC1-FNTB,RAB15	NA	rs8004904	TRANSFAC	M04455	ESR1	0.00260948	0.000332275	0.000236926	0.000236926	INCREASE
chr7	1275803	intergenic	UNCX,MICALL2	dist=32664;dist=164718	rs10247821	TRANSFAC	M04455	ESR1	0.000371422	3.18409e-05	8.0548e-05	0.000241644	INCREASE
chr16	1710323	intronic	MAPK8IP3	NA	rs144618815	TRANSFAC	M04455	ESR1	0.00039751	3.44517e-05	8.0548e-05	0.000241644	INCREASE
chr12	33809963	intergenic	SYT10,ALG10	dist=325942;dist=256520	rs1463637	TRANSFAC	M04455	ESR1	3.18409e-05	0.000371422	8.0548e-05	0.000241644	DECREASE
chr4	747598	intronic	PCGF3	NA	rs62294074	TRANSFAC	M04455	ESR1	0.000379802	3.26812e-05	8.0548e-05	0.000241644	INCREASE
chr16	67916296	UTR3	VPS4A	NA	chr16:67916296	TRANSFAC	M04455	ESR1	0.000379802	0.0029227	0.000247817	0.000247817	DECREASE
chr17	68126182	ncRNA_exonic	LINC00511	NA	rs55732276	TRANSFAC	M02261	ESR1	0.00113249	0.000126435	0.000191251	0.000247817	INCREASE
chr17	68126182	ncRNA_exonic	LINC00511	NA	rs55732276	JASPAR	MA0112.2	ESR1	0.00113249	0.000126435	0.000191251	0.000247817	INCREASE
chr17	68126182	ncRNA_exonic	LINC00511	NA	rs55732276	TRANSFAC	M04455	ESR1	0.00105063	0.000135482	0.000247817	0.000247817	INCREASE
chr18	71700837	intergenic	SMIM21,LOC339298	dist=432260;dist=263104	rs7237517	TRANSFAC	M04455	ESR1	0.00286787	0.000371422	0.000247817	0.000247817	INCREASE
chr2	195880880	intergenic	LOC101927431,SLC39A10	dist=546476;dist=348897	rs777291	TRANSFAC	M04455	ESR1	0.000759576	9.9441e-05	0.000247817	0.000247817	INCREASE
chr3	131693138	intergenic	COL6A5,COL6A6	dist=6758;dist=68730	rs12152532	TRANSFAC	M02261	ESR1	6.9669e-05	8.47744e-06	0.000249878	0.000249878	INCREASE
chr3	131693138	intergenic	COL6A5,COL6A6	dist=6758;dist=68730	rs12152532	JASPAR	MA0112.2	ESR1	6.9669e-05	8.47744e-06	0.000249878	0.000249878	INCREASE
chr5	106144175	intergenic	RAB9BP1,LOC102467213	dist=1680477;dist=34622	rs13156926	TRANSFAC	M02261	ESR1	0.000745423	0.00619274	0.000249878	0.000249878	DECREASE
chr5	106144175	intergenic	RAB9BP1,LOC102467213	dist=1680477;dist=34622	rs13156926	JASPAR	MA0112.2	ESR1	0.000745423	0.00619274	0.000249878	0.000249878	DECREASE
chr3	129563950	intronic	EEFSEC	NA	rs1735545	TRANSFAC	M02261	ESR1	0.000539087	6.53283e-05	0.000249878	0.000249878	INCREASE
chr3	129563950	intronic	EEFSEC	NA	rs1735545	JASPAR	MA0112.2	ESR1	0.000539087	6.53283e-05	0.000249878	0.000249878	INCREASE
chr20	22972250	intergenic	SSTR4,THBD	dist=6936;dist=2020	rs1986208	TRANSFAC	M02261	ESR1	0.00704357	0.000850948	0.000249878	0.000249878	INCREASE
chr20	22972250	intergenic	SSTR4,THBD	dist=6936;dist=2020	rs1986208	JASPAR	MA0112.2	ESR1	0.00704357	0.000850948	0.000249878	0.000249878	INCREASE
chr3	173717538	intronic	TNFSF10	NA	rs231986	TRANSFAC	M04455	ESR1	0.00270969	0.000347391	0.000236926	0.000249878	INCREASE
chr3	173717538	intronic	TNFSF10	NA	rs231986	TRANSFAC	M02261	ESR1	0.00455183	0.000554034	0.000249878	0.000249878	INCREASE
chr3	173717538	intronic	TNFSF10	NA	rs231986	JASPAR	MA0112.2	ESR1	0.00455183	0.000554034	0.000249878	0.000249878	INCREASE
chr8	23707647	intergenic	NKX2-6,STC1	dist=87591;dist=47732	rs444242	TRANSFAC	M02261	ESR1	7.4277e-05	0.0006177	0.000249878	0.000249878	DECREASE
chr8	23707647	intergenic	NKX2-6,STC1	dist=87591;dist=47732	rs444242	JASPAR	MA0112.2	ESR1	7.4277e-05	0.0006177	0.000249878	0.000249878	DECREASE
chr5	77087988	intronic	TBCA	NA	rs458403	TRANSFAC	M02261	ESR1	0.000554034	0.00455183	0.000249878	0.000249878	DECREASE
chr5	77087988	intronic	TBCA	NA	rs458403	JASPAR	MA0112.2	ESR1	0.000554034	0.00455183	0.000249878	0.000249878	DECREASE
chr2	10899558	intergenic	PDIA6,LOC101929733	dist=4004;dist=36286	rs10184655	TRANSFAC	M02261	ESR1	0.00354754	0.000375718	0.000167187	0.00025078	INCREASE
chr2	10899558	intergenic	PDIA6,LOC101929733	dist=4004;dist=36286	rs10184655	JASPAR	MA0112.2	ESR1	0.00354754	0.000375718	0.000167187	0.00025078	INCREASE
chr8	121086905	intronic	DEPTOR	NA	rs10755922	TRANSFAC	M02261	ESR1	0.00178004	0.000187356	0.000167187	0.00025078	INCREASE
chr8	121086905	intronic	DEPTOR	NA	rs10755922	JASPAR	MA0112.2	ESR1	0.00178004	0.000187356	0.000167187	0.00025078	INCREASE
chr20	58070978	intronic	C20orf197	NA	rs242802	TRANSFAC	M02261	ESR1	0.00182434	0.00019302	0.000167187	0.00025078	INCREASE
chr20	58070978	intronic	C20orf197	NA	rs242802	JASPAR	MA0112.2	ESR1	0.00182434	0.00019302	0.000167187	0.00025078	INCREASE
chr4	84233634	intronic	PLAC8	NA	rs2868732	TRANSFAC	M02261	ESR1	0.000187356	0.00178004	0.000167187	0.00025078	DECREASE
chr4	84233634	intronic	PLAC8	NA	rs2868732	JASPAR	MA0112.2	ESR1	0.000187356	0.00178004	0.000167187	0.00025078	DECREASE
chr15	72868798	intronic	CSK	NA	rs3784790	TRANSFAC	M02261	ESR1	0.000130369	0.00122276	0.000167187	0.00025078	DECREASE
chr15	72868798	intronic	CSK	NA	rs3784790	JASPAR	MA0112.2	ESR1	0.000130369	0.00122276	0.000167187	0.00025078	DECREASE
chr3	13669630	ncRNA_intronic	LINC00620	NA	rs7620806	TRANSFAC	M02261	ESR1	0.00178004	0.000187356	0.000167187	0.00025078	INCREASE
chr3	13669630	ncRNA_intronic	LINC00620	NA	rs7620806	JASPAR	MA0112.2	ESR1	0.00178004	0.000187356	0.000167187	0.00025078	INCREASE
chr9	70305811	intronic	PGM5	NA	rs7039076	TRANSFAC	M04455	ESR1	0.000183828	1.43686e-05	6.2727e-05	0.000250908	INCREASE
chr3	127331928	intronic	ALDH1L1	NA	rs2002287	TRANSFAC	M04455	ESR1	5.34624e-05	0.000585916	9.88261e-05	0.000258976	DECREASE
chr9	76905965	intronic	OSTF1	NA	rs11144228	TRANSFAC	M02261	ESR1	0.000569364	5.55442e-05	0.000130941	0.000261882	INCREASE
chr9	76905965	intronic	OSTF1	NA	rs11144228	JASPAR	MA0112.2	ESR1	0.000569364	5.55442e-05	0.000130941	0.000261882	INCREASE
chr19	10474191	intronic	KEAP1	NA	rs10412246	TRANSFAC	M02261	ESR1	0.0049757	0.0006177	0.000267591	0.000267591	INCREASE
chr19	10474191	intronic	KEAP1	NA	rs10412246	JASPAR	MA0112.2	ESR1	0.0049757	0.0006177	0.000267591	0.000267591	INCREASE
chr8	134702463	intergenic	ST3GAL1,ZFAT	dist=49098;dist=856750	rs16904964	TRANSFAC	M04455	ESR1	7.65702e-05	0.000743829	0.000123994	0.000267591	DECREASE
chr8	134702463	intergenic	ST3GAL1,ZFAT	dist=49098;dist=856750	rs16904964	TRANSFAC	M02261	ESR1	0.000307949	0.00249808	0.000267591	0.000267591	DECREASE
chr8	134702463	intergenic	ST3GAL1,ZFAT	dist=49098;dist=856750	rs16904964	JASPAR	MA0112.2	ESR1	0.000307949	0.00249808	0.000267591	0.000267591	DECREASE
chr2	132741543	intergenic	ANKRD30BL,GPR39	dist=9531;dist=149074	rs62166680	TRANSFAC	M02261	ESR1	0.00689497	0.000850948	0.000267591	0.000267591	INCREASE
chr2	132741543	intergenic	ANKRD30BL,GPR39	dist=9531;dist=149074	rs62166680	JASPAR	MA0112.2	ESR1	0.00689497	0.000850948	0.000267591	0.000267591	INCREASE
chr20	29760542	intronic	BCL2L1	NA	rs7354225	TRANSFAC	M02261	ESR1	0.000138583	0.00110378	0.000267591	0.000267591	DECREASE
chr20	29760542	intronic	BCL2L1	NA	rs7354225	JASPAR	MA0112.2	ESR1	0.000138583	0.00110378	0.000267591	0.000267591	DECREASE
chr4	8315596	intergenic	SH3TC1,HTRA3	dist=21866;dist=6796	rs7676690	TRANSFAC	M02261	ESR1	0.000469773	0.0037996	0.000267591	0.000267591	DECREASE
chr4	8315596	intergenic	SH3TC1,HTRA3	dist=21866;dist=6796	rs7676690	JASPAR	MA0112.2	ESR1	0.000469773	0.0037996	0.000267591	0.000267591	DECREASE
chr4	40327365	upstream	RBM47	NA	rs7690530	TRANSFAC	M04455	ESR1	0.000212608	0.00166517	0.000236926	0.000267591	DECREASE
chr4	40327365	upstream	RBM47	NA	rs7690530	TRANSFAC	M02261	ESR1	0.000130369	0.00104833	0.000267591	0.000267591	DECREASE
chr4	40327365	upstream	RBM47	NA	rs7690530	JASPAR	MA0112.2	ESR1	0.000130369	0.00104833	0.000267591	0.000267591	DECREASE
chr8	41300482	intergenic	SFRP1,GOLGA7	dist=14335;dist=166756	rs895672	TRANSFAC	M02261	ESR1	0.00294699	0.00036526	0.000267591	0.000267591	INCREASE
chr8	41300482	intergenic	SFRP1,GOLGA7	dist=14335;dist=166756	rs895672	JASPAR	MA0112.2	ESR1	0.00294699	0.00036526	0.000267591	0.000267591	INCREASE
chr9	109557615	intergenic	KLF4,ACTL7B	dist=265747;dist=1099075	rs944172	TRANSFAC	M02261	ESR1	0.000896844	0.00719498	0.000267591	0.000267591	DECREASE
chr9	109557615	intergenic	KLF4,ACTL7B	dist=265747;dist=1099075	rs944172	JASPAR	MA0112.2	ESR1	0.000896844	0.00719498	0.000267591	0.000267591	DECREASE
chr19	4012544	intronic	ZBTB7A	NA	rs10415135	TRANSFAC	M02261	ESR1	0.00201166	0.000217288	0.000178475	0.000267713	INCREASE
chr19	4012544	intronic	ZBTB7A	NA	rs10415135	JASPAR	MA0112.2	ESR1	0.00201166	0.000217288	0.000178475	0.000267713	INCREASE
chr4	25191594	intergenic	ANAPC4,SLC34A2	dist=162376;dist=74939	rs4286507	TRANSFAC	M02261	ESR1	0.00206112	0.000223778	0.000178475	0.000267713	INCREASE
chr4	25191594	intergenic	ANAPC4,SLC34A2	dist=162376;dist=74939	rs4286507	JASPAR	MA0112.2	ESR1	0.00206112	0.000223778	0.000178475	0.000267713	INCREASE
chr7	156216922	intronic	LMBR1	NA	rs58396176	TRANSFAC	M02261	ESR1	0.00406753	0.000444426	0.000178475	0.000267713	INCREASE
chr7	156216922	intronic	LMBR1	NA	rs58396176	JASPAR	MA0112.2	ESR1	0.00406753	0.000444426	0.000178475	0.000267713	INCREASE
chr17	75691593	intronic	GAA	NA	rs1442314	TRANSFAC	M04455	ESR1	0.000653641	6.26204e-05	0.000110161	0.000271124	INCREASE
chr17	75691593	intronic	GAA	NA	rs1442314	TRANSFAC	M02261	ESR1	0.00104833	0.000118898	0.000203343	0.000271124	INCREASE
chr17	75691593	intronic	GAA	NA	rs1442314	JASPAR	MA0112.2	ESR1	0.00104833	0.000118898	0.000203343	0.000271124	INCREASE
chr12	119288166	intronic	MSI1	NA	rs2238160	TRANSFAC	M04455	ESR1	7.10762e-05	0.000743829	0.000110161	0.000271124	DECREASE
chr12	119288166	intronic	MSI1	NA	rs2238160	TRANSFAC	M02261	ESR1	0.000126435	0.00110378	0.000203343	0.000271124	DECREASE
chr12	119288166	intronic	MSI1	NA	rs2238160	JASPAR	MA0112.2	ESR1	0.000126435	0.00110378	0.000203343	0.000271124	DECREASE
chr10	134649004	intergenic	LINC01168,LOC100128127	dist=9013;dist=99739	rs7908690	TRANSFAC	M04455	ESR1	4.17648e-05	0.000388485	0.000144987	0.000271124	DECREASE
chr10	134649004	intergenic	LINC01168,LOC100128127	dist=9013;dist=99739	rs7908690	TRANSFAC	M02261	ESR1	0.000138583	0.00122276	0.000203343	0.000271124	DECREASE
chr10	134649004	intergenic	LINC01168,LOC100128127	dist=9013;dist=99739	rs7908690	JASPAR	MA0112.2	ESR1	0.000138583	0.00122276	0.000203343	0.000271124	DECREASE
chr1	7429752	intronic	CAMTA1	NA	rs1193229	TRANSFAC	M02261	ESR1	6.32527e-05	0.000634628	0.000138172	0.000276343	DECREASE
chr1	7429752	intronic	CAMTA1	NA	rs1193229	JASPAR	MA0112.2	ESR1	6.32527e-05	0.000634628	0.000138172	0.000276343	DECREASE
chr10	80580104	intronic	ZMIZ1	NA	rs61853180	TRANSFAC	M02261	ESR1	0.000601187	5.92815e-05	0.000138172	0.000276343	INCREASE
chr10	80580104	intronic	ZMIZ1	NA	rs61853180	JASPAR	MA0112.2	ESR1	0.000601187	5.92815e-05	0.000138172	0.000276343	INCREASE
chr15	64480240	intronic	MAP2K1	NA	rs11071889	TRANSFAC	M04455	ESR1	5.05125e-05	0.000560058	9.26148e-05	0.000277845	DECREASE
chrX	154902776	intergenic	IL9R,DDX11L16	dist=9100;dist=5741	rs184574229	TRANSFAC	M04455	ESR1	4.91573e-05	0.000547216	9.26148e-05	0.000277845	DECREASE
chr8	96293389	ncRNA_intronic	C8orf69	NA	rs4735356	TRANSFAC	M04455	ESR1	0.0004999	4.53384e-05	9.26148e-05	0.000277845	INCREASE
chr8	633696	intronic	ERICH1	NA	rs7821983	TRANSFAC	M04455	ESR1	0.000388485	3.53886e-05	9.26148e-05	0.000277845	INCREASE
chr8	121086905	intronic	DEPTOR	NA	rs10755922	TRANSFAC	M04455	ESR1	0.0012888	0.000171401	0.000281196	0.000281196	INCREASE
chr16	82948159	intergenic	WFDC1,ATP2C2	dist=27201;dist=11471	rs11149647	TRANSFAC	M04455	ESR1	0.000445827	0.00334165	0.000281196	0.000281196	DECREASE
chr17	54839057	intergenic	YPEL2,LOC101927728	dist=5180;dist=23955	rs11652716	TRANSFAC	M02261	ESR1	0.0053163	0.0006177	0.000217242	0.000281196	INCREASE
chr17	54839057	intergenic	YPEL2,LOC101927728	dist=5180;dist=23955	rs11652716	JASPAR	MA0112.2	ESR1	0.0053163	0.0006177	0.000217242	0.000281196	INCREASE
chr17	54839057	intergenic	YPEL2,LOC101927728	dist=5180;dist=23955	rs11652716	TRANSFAC	M04455	ESR1	0.00360606	0.000477522	0.000281196	0.000281196	INCREASE
chr12	104160854	intergenic	APPL2,C12orf75	dist=6716;dist=87690	rs1196796	TRANSFAC	M04455	ESR1	0.00176834	0.00023438	0.000281196	0.000281196	INCREASE
chr11	117295884	intronic	TMPRSS13	NA	rs12418028	TRANSFAC	M04455	ESR1	0.000107719	0.000810595	0.000281196	0.000281196	DECREASE
chr17	53266441	intergenic	CCDC182,MRPS23	dist=88752;dist=4845	rs1443267	TRANSFAC	M04455	ESR1	0.00360606	0.000477522	0.000281196	0.000281196	INCREASE
chr2	240658383	intergenic	OR6B3,MYEOV2	dist=24221;dist=56270	rs1899029	TRANSFAC	M04455	ESR1	0.000523406	0.00389197	0.000281196	0.000281196	DECREASE
chr20	23286486	ncRNA_intronic	LINC01431	NA	rs2275787	TRANSFAC	M04455	ESR1	0.00374741	0.0004999	0.000281196	0.000281196	INCREASE
chr5	157414433	intergenic	CLINT1,LOC101927697	dist=195672;dist=265856	rs3096005	TRANSFAC	M04455	ESR1	0.00327755	0.0004354	0.000281196	0.000281196	INCREASE
chr4	747944	intronic	PCGF3	NA	rs35333201	TRANSFAC	M04455	ESR1	0.00327755	0.0004354	0.000281196	0.000281196	INCREASE
chr7	152028010	intergenic	XRCC2,ACTR3B	dist=23827;dist=59757	rs4609118	TRANSFAC	M04455	ESR1	0.0004354	0.00327755	0.000281196	0.000281196	DECREASE
chr16	17297066	intronic	XYLT1	NA	rs4780699	TRANSFAC	M02261	ESR1	0.000299243	0.00261963	0.000203343	0.000281196	DECREASE
chr16	17297066	intronic	XYLT1	NA	rs4780699	JASPAR	MA0112.2	ESR1	0.000299243	0.00261963	0.000203343	0.000281196	DECREASE
chr16	17297066	intronic	XYLT1	NA	rs4780699	TRANSFAC	M04455	ESR1	0.000523406	0.00389197	0.000281196	0.000281196	DECREASE
chr12	122646572	intronic	TMED2	NA	rs4930713	TRANSFAC	M04455	ESR1	0.000488298	0.00367573	0.000281196	0.000281196	DECREASE
chr7	156216922	intronic	LMBR1	NA	rs58396176	TRANSFAC	M04455	ESR1	0.00334165	0.000445827	0.000281196	0.000281196	INCREASE
chr19	50073874	UTR3	PVRL2	NA	rs6859	TRANSFAC	M02261	ESR1	0.00331056	0.000397454	0.000233618	0.000281196	INCREASE
chr19	50073874	UTR3	PVRL2	NA	rs6859	JASPAR	MA0112.2	ESR1	0.00331056	0.000397454	0.000233618	0.000281196	INCREASE
chr19	50073874	UTR3	PVRL2	NA	rs6859	TRANSFAC	M04455	ESR1	0.00353945	0.000466879	0.000281196	0.000281196	INCREASE
chr22	17189224	intergenic	GGT3P,DGCR6	dist=29750;dist=84512	rs72613690	TRANSFAC	M02261	ESR1	0.000669769	0.00567742	0.000233618	0.000281196	DECREASE
chr22	17189224	intergenic	GGT3P,DGCR6	dist=29750;dist=84512	rs72613690	JASPAR	MA0112.2	ESR1	0.000669769	0.00567742	0.000233618	0.000281196	DECREASE
chr22	17189224	intergenic	GGT3P,DGCR6	dist=29750;dist=84512	rs72613690	TRANSFAC	M04455	ESR1	0.000456265	0.0034072	0.000281196	0.000281196	DECREASE
chr19	5817036	UTR3	FUT5	NA	rs778981	TRANSFAC	M04455	ESR1	0.00321634	0.000425572	0.000281196	0.000281196	INCREASE
chr13	22417916	intergenic	BASP1P1,SGCG	dist=47596;dist=235144	rs9510433	TRANSFAC	M04455	ESR1	0.000445827	0.00334165	0.000281196	0.000281196	DECREASE
chr15	23657580	intronic	ATP10A	NA	rs12900932	TRANSFAC	M04455	ESR1	0.000324881	2.72316e-05	7.17143e-05	0.000286857	INCREASE
chr16	71516486	intronic	ZFHX3	NA	rs11864105	TRANSFAC	M02261	ESR1	0.000237298	0.00216335	0.000191251	0.000286877	DECREASE
chr16	71516486	intronic	ZFHX3	NA	rs11864105	JASPAR	MA0112.2	ESR1	0.000237298	0.00216335	0.000191251	0.000286877	DECREASE
chr15	55403458	ncRNA_intronic	LINC01413	NA	rs12101601	TRANSFAC	M02261	ESR1	0.000282504	0.00255821	0.000191251	0.000286877	DECREASE
chr15	55403458	ncRNA_intronic	LINC01413	NA	rs12101601	JASPAR	MA0112.2	ESR1	0.000282504	0.00255821	0.000191251	0.000286877	DECREASE
chr8	102692605	intronic	GRHL2	NA	rs1404949	TRANSFAC	M02261	ESR1	0.00104833	0.000115285	0.000191251	0.000286877	INCREASE
chr8	102692605	intronic	GRHL2	NA	rs1404949	JASPAR	MA0112.2	ESR1	0.00104833	0.000115285	0.000191251	0.000286877	INCREASE
chr4	154076911	intergenic	ARFIP1,FHDC1	dist=24398;dist=6674	rs6831508	TRANSFAC	M02261	ESR1	0.00019302	0.00173672	0.000191251	0.000286877	DECREASE
chr4	154076911	intergenic	ARFIP1,FHDC1	dist=24398;dist=6674	rs6831508	JASPAR	MA0112.2	ESR1	0.00019302	0.00173672	0.000191251	0.000286877	DECREASE
chr14	92688532	intergenic	ITPK1,MOAP1	dist=36516;dist=29762	rs66737499	TRANSFAC	M02261	ESR1	0.00107573	9.86953e-05	0.0001149	0.00028725	INCREASE
chr14	92688532	intergenic	ITPK1,MOAP1	dist=36516;dist=29762	rs66737499	JASPAR	MA0112.2	ESR1	0.00107573	9.86953e-05	0.0001149	0.00028725	INCREASE
chr7	156775384	intergenic	UBE3C,DNAJB6	dist=20557;dist=47087	rs1182415	TRANSFAC	M04455	ESR1	0.000712212	7.65702e-05	0.000144987	0.000289657	INCREASE
chr7	156775384	intergenic	UBE3C,DNAJB6	dist=20557;dist=47087	rs1182415	TRANSFAC	M02261	ESR1	5.20244e-05	6.04868e-06	0.000217242	0.000289657	INCREASE
chr7	156775384	intergenic	UBE3C,DNAJB6	dist=20557;dist=47087	rs1182415	JASPAR	MA0112.2	ESR1	5.20244e-05	6.04868e-06	0.000217242	0.000289657	INCREASE
chr22	28437281	intergenic	NF2,CABP7	dist=12692;dist=9063	chr22:28437281	TRANSFAC	M02261	ESR1	0.00486656	0.0006177	0.000289705	0.000289705	INCREASE
chr22	28437281	intergenic	NF2,CABP7	dist=12692;dist=9063	chr22:28437281	JASPAR	MA0112.2	ESR1	0.00486656	0.0006177	0.000289705	0.000289705	INCREASE
chr1	147476254	intergenic	NBPF25P,LOC388692	dist=99905;dist=77500	rs111816629	TRANSFAC	M02261	ESR1	2.02518e-08	1.60454e-07	0.000289705	0.000289705	DECREASE
chr1	147476254	intergenic	NBPF25P,LOC388692	dist=99905;dist=77500	rs111816629	JASPAR	MA0112.2	ESR1	2.02518e-08	1.60454e-07	0.000289705	0.000289705	DECREASE
chr5	168267877	intronic	SLIT3	NA	rs12517543	TRANSFAC	M02261	ESR1	0.00782962	0.000995435	0.000289705	0.000289705	INCREASE
chr5	168267877	intronic	SLIT3	NA	rs12517543	JASPAR	MA0112.2	ESR1	0.00782962	0.000995435	0.000289705	0.000289705	INCREASE
chr2	63381739	intronic	WDPCP	NA	rs12994711	TRANSFAC	M02261	ESR1	0.000539087	0.00425542	0.000289705	0.000289705	DECREASE
chr2	63381739	intronic	WDPCP	NA	rs12994711	JASPAR	MA0112.2	ESR1	0.000539087	0.00425542	0.000289705	0.000289705	DECREASE
chr4	140053341	intergenic	LINC00499,CCRN4L	dist=488393;dist=103022	rs13103414	TRANSFAC	M02261	ESR1	0.00555469	0.000706668	0.000289705	0.000289705	INCREASE
chr4	140053341	intergenic	LINC00499,CCRN4L	dist=488393;dist=103022	rs13103414	JASPAR	MA0112.2	ESR1	0.00555469	0.000706668	0.000289705	0.000289705	INCREASE
chr18	74835818	intergenic	LINC01029,SALL3	dist=1001147;dist=5445	rs4030862	TRANSFAC	M04455	ESR1	0.000611933	6.42086e-05	0.000133177	0.000289705	INCREASE
chr18	74835818	intergenic	LINC01029,SALL3	dist=1001147;dist=5445	rs4030862	TRANSFAC	M02261	ESR1	0.00281188	0.000355075	0.000289705	0.000289705	INCREASE
chr18	74835818	intergenic	LINC01029,SALL3	dist=1001147;dist=5445	rs4030862	JASPAR	MA0112.2	ESR1	0.00281188	0.000355075	0.000289705	0.000289705	INCREASE
chr19	1118158	intronic	SBNO2	NA	rs4807624	TRANSFAC	M02261	ESR1	0.000266627	0.00211168	0.000289705	0.000289705	DECREASE
chr19	1118158	intronic	SBNO2	NA	rs4807624	JASPAR	MA0112.2	ESR1	0.000266627	0.00211168	0.000289705	0.000289705	DECREASE
chr16	3912580	intergenic	CREBBP,LOC102724927	dist=42458;dist=25046	rs7193635	TRANSFAC	M02261	ESR1	0.00435225	0.000554034	0.000289705	0.000289705	INCREASE
chr16	3912580	intergenic	CREBBP,LOC102724927	dist=42458;dist=25046	rs7193635	JASPAR	MA0112.2	ESR1	0.00435225	0.000554034	0.000289705	0.000289705	INCREASE
chr17	78165497	downstream	WDR45B	NA	chr17:78165497	TRANSFAC	M02261	ESR1	1.09211e-07	1.07513e-06	0.000146461	0.000292923	DECREASE
chr17	78165497	downstream	WDR45B	NA	chr17:78165497	JASPAR	MA0112.2	ESR1	1.09211e-07	1.07513e-06	0.000146461	0.000292923	DECREASE
chr4	38299569	ncRNA_intronic	KLF3-AS1	NA	rs337620	TRANSFAC	M02261	ESR1	0.000335482	0.00331056	0.000146461	0.000292923	DECREASE
chr4	38299569	ncRNA_intronic	KLF3-AS1	NA	rs337620	JASPAR	MA0112.2	ESR1	0.000335482	0.00331056	0.000146461	0.000292923	DECREASE
chr6	31585660	exonic	MICB	NA	rs1065076	TRANSFAC	M02261	ESR1	9.56543e-05	0.000896844	0.000167187	0.000293797	DECREASE
chr6	31585660	exonic	MICB	NA	rs1065076	JASPAR	MA0112.2	ESR1	9.56543e-05	0.000896844	0.000167187	0.000293797	DECREASE
chr6	31585660	exonic	MICB	NA	rs1065076	TRANSFAC	M04455	ESR1	0.000113448	0.000902979	0.000220348	0.000293797	DECREASE
chr10	80524082	intronic	ZMIZ1	NA	rs2077266	TRANSFAC	M02261	ESR1	7.66826e-05	0.000669769	0.000203343	0.000293797	DECREASE
chr10	80524082	intronic	ZMIZ1	NA	rs2077266	JASPAR	MA0112.2	ESR1	7.66826e-05	0.000669769	0.000203343	0.000293797	DECREASE
chr10	80524082	intronic	ZMIZ1	NA	rs2077266	TRANSFAC	M04455	ESR1	0.000223009	0.00180441	0.000220348	0.000293797	DECREASE
chr8	143021417	intergenic	MROH5,MIR4472-1	dist=434905;dist=234190	rs4260922	TRANSFAC	M04455	ESR1	0.000277006	2.58422e-05	9.88261e-05	0.000296478	INCREASE
chr16	9827	intergenic	LOC100288778,POLR3K	dist=2503;dist=27152	rs72481021	TRANSFAC	M04455	ESR1	0.000547216	5.05125e-05	9.88261e-05	0.000296478	INCREASE
chr20	4090809	intronic	SMOX	NA	rs13040038	TRANSFAC	M04455	ESR1	0.00126316	0.00013884	0.000149793	0.000299586	INCREASE
chr10	54459506	intergenic	MBL2,PCDH15	dist=258040;dist=773033	rs2253267	TRANSFAC	M02261	ESR1	0.00107573	0.000122611	0.000203343	0.000305014	INCREASE
chr10	54459506	intergenic	MBL2,PCDH15	dist=258040;dist=773033	rs2253267	JASPAR	MA0112.2	ESR1	0.00107573	0.000122611	0.000203343	0.000305014	INCREASE
chr2	55026447	intronic	EML6	NA	rs4525734	TRANSFAC	M02261	ESR1	0.00281188	0.000316886	0.000203343	0.000305014	INCREASE
chr2	55026447	intronic	EML6	NA	rs4525734	JASPAR	MA0112.2	ESR1	0.00281188	0.000316886	0.000203343	0.000305014	INCREASE
chr12	103595859	intronic	CHST11	NA	rs7133386	TRANSFAC	M02261	ESR1	0.00191593	0.000217288	0.000203343	0.000305014	INCREASE
chr12	103595859	intronic	CHST11	NA	rs7133386	JASPAR	MA0112.2	ESR1	0.00191593	0.000217288	0.000203343	0.000305014	INCREASE
chr11	116116943	intergenic	LINC00900,BUD13	dist=980815;dist=7153	rs9326246	TRANSFAC	M02261	ESR1	0.0006177	0.00543433	0.000203343	0.000305014	DECREASE
chr11	116116943	intergenic	LINC00900,BUD13	dist=980815;dist=7153	rs9326246	JASPAR	MA0112.2	ESR1	0.0006177	0.00543433	0.000203343	0.000305014	DECREASE
chr2	26689140	intronic	CIB4	NA	rs1000866	TRANSFAC	M04455	ESR1	0.000535327	0.00396451	0.000306065	0.000306065	DECREASE
chr8	102692605	intronic	GRHL2	NA	rs1404949	TRANSFAC	M04455	ESR1	0.00142127	0.000192759	0.000306065	0.000306065	INCREASE
chr20	46737001	intronic	PREX1	NA	rs151303864	TRANSFAC	M04455	ESR1	0.000599028	0.00435027	0.000306065	0.000306065	DECREASE
chr14	61021877	intronic	PRKCH	NA	rs2251380	TRANSFAC	M02261	ESR1	0.000725808	0.00567742	0.000289705	0.000306065	DECREASE
chr14	61021877	intronic	PRKCH	NA	rs2251380	JASPAR	MA0112.2	ESR1	0.000725808	0.00567742	0.000289705	0.000306065	DECREASE
chr14	61021877	intronic	PRKCH	NA	rs2251380	TRANSFAC	M04455	ESR1	0.000535327	0.00389197	0.000306065	0.000306065	DECREASE
chr10	54459506	intergenic	MBL2,PCDH15	dist=258040;dist=773033	rs2253267	TRANSFAC	M04455	ESR1	0.00389197	0.000535327	0.000306065	0.000306065	INCREASE
chr9	112010455	upstream	C9orf152	NA	rs4111656	TRANSFAC	M04455	ESR1	0.00374741	0.000511518	0.000306065	0.000306065	INCREASE
chr1	154852981	intergenic	GPATCH4,HAPLN2	dist=15078;dist=2729	rs4474241	TRANSFAC	M02261	ESR1	0.00445104	0.000539087	0.000249878	0.000306065	INCREASE
chr1	154852981	intergenic	GPATCH4,HAPLN2	dist=15078;dist=2729	rs4474241	JASPAR	MA0112.2	ESR1	0.00445104	0.000539087	0.000249878	0.000306065	INCREASE
chr1	154852981	intergenic	GPATCH4,HAPLN2	dist=15078;dist=2729	rs4474241	TRANSFAC	M04455	ESR1	0.00374741	0.000511518	0.000306065	0.000306065	INCREASE
chr20	26136923	ncRNA_intronic	MIR663AHG	NA	rs62196805	TRANSFAC	M04455	ESR1	0.000523406	0.00381883	0.000306065	0.000306065	DECREASE
chr15	61953944	intergenic	HERC1,DAPK2	dist=40744;dist=32344	rs6494442	TRANSFAC	M02261	ESR1	0.00274644	0.000316886	0.000217242	0.000306065	INCREASE
chr15	61953944	intergenic	HERC1,DAPK2	dist=40744;dist=32344	rs6494442	JASPAR	MA0112.2	ESR1	0.00274644	0.000316886	0.000217242	0.000306065	INCREASE
chr15	61953944	intergenic	HERC1,DAPK2	dist=40744;dist=32344	rs6494442	TRANSFAC	M04455	ESR1	0.00360606	0.000488298	0.000306065	0.000306065	INCREASE
chr7	29311206	intronic	CHN2	NA	rs929294	TRANSFAC	M02261	ESR1	0.0030167	0.000375718	0.000267591	0.000306065	INCREASE
chr7	29311206	intronic	CHN2	NA	rs929294	JASPAR	MA0112.2	ESR1	0.0030167	0.000375718	0.000267591	0.000306065	INCREASE
chr7	29311206	intronic	CHN2	NA	rs929294	TRANSFAC	M04455	ESR1	0.00199324	0.000270268	0.000306065	0.000306065	INCREASE
chr8	123867665	intronic	ZHX2	NA	rs9297664	TRANSFAC	M04455	ESR1	0.000488298	0.00360606	0.000306065	0.000306065	DECREASE
chr14	34942543	intronic	NFKBIA	NA	rs2233415	TRANSFAC	M02261	ESR1	0.000807201	8.70467e-05	0.000178475	0.000310095	INCREASE
chr14	34942543	intronic	NFKBIA	NA	rs2233415	JASPAR	MA0112.2	ESR1	0.000807201	8.70467e-05	0.000178475	0.000310095	INCREASE
chr14	34942543	intronic	NFKBIA	NA	rs2233415	TRANSFAC	M04455	ESR1	0.0021564	0.000257906	0.000188278	0.000310095	INCREASE
chr1	15215055	intronic	KAZN	NA	rs10927629	TRANSFAC	M02261	ESR1	0.00371385	0.000482941	0.000310831	0.000310831	INCREASE
chr1	15215055	intronic	KAZN	NA	rs10927629	JASPAR	MA0112.2	ESR1	0.00371385	0.000482941	0.000310831	0.000310831	INCREASE
chrX	154902776	intergenic	IL9R,DDX11L16	dist=9100;dist=5741	rs184574229	TRANSFAC	M02261	ESR1	0.00010836	0.000828809	0.000310831	0.000310831	DECREASE
chrX	154902776	intergenic	IL9R,DDX11L16	dist=9100;dist=5741	rs184574229	JASPAR	MA0112.2	ESR1	0.00010836	0.000828809	0.000310831	0.000310831	DECREASE
chr5	56000751	intergenic	LOC101928448,MAP3K1	dist=62935;dist=145906	rs2652476	TRANSFAC	M04455	ESR1	0.00121436	0.000129001	0.000133177	0.000310831	INCREASE
chr5	56000751	intergenic	LOC101928448,MAP3K1	dist=62935;dist=145906	rs2652476	TRANSFAC	M02261	ESR1	0.0038871	0.000510305	0.000310831	0.000310831	INCREASE
chr5	56000751	intergenic	LOC101928448,MAP3K1	dist=62935;dist=145906	rs2652476	JASPAR	MA0112.2	ESR1	0.0038871	0.000510305	0.000310831	0.000310831	INCREASE
chr1	162002965	intergenic	LOC100422212,PBX1	dist=343360;dist=792256	rs3856201	TRANSFAC	M02261	ESR1	0.000687993	0.0053163	0.000310831	0.000310831	DECREASE
chr1	162002965	intergenic	LOC100422212,PBX1	dist=343360;dist=792256	rs3856201	JASPAR	MA0112.2	ESR1	0.000687993	0.0053163	0.000310831	0.000310831	DECREASE
chr20	18831219	intergenic	C20orf78,SLC24A3	dist=72380;dist=310071	rs4814811	TRANSFAC	M04455	ESR1	0.00116634	0.00013884	0.000188278	0.000310831	INCREASE
chr20	18831219	intergenic	C20orf78,SLC24A3	dist=72380;dist=310071	rs4814811	TRANSFAC	M02261	ESR1	0.00113249	0.00014727	0.000310831	0.000310831	INCREASE
chr20	18831219	intergenic	C20orf78,SLC24A3	dist=72380;dist=310071	rs4814811	JASPAR	MA0112.2	ESR1	0.00113249	0.00014727	0.000310831	0.000310831	INCREASE
chr19	1118157	intronic	SBNO2	NA	rs57813069	TRANSFAC	M02261	ESR1	0.000266627	0.00206112	0.000310831	0.000310831	DECREASE
chr19	1118157	intronic	SBNO2	NA	rs57813069	JASPAR	MA0112.2	ESR1	0.000266627	0.00206112	0.000310831	0.000310831	DECREASE
chr11	11432873	intronic	GALNT18	NA	rs7107602	TRANSFAC	M04455	ESR1	0.00232998	0.00028353	0.000201249	0.000310831	INCREASE
chr11	11432873	intronic	GALNT18	NA	rs7107602	TRANSFAC	M02261	ESR1	0.00211168	0.000274458	0.000310831	0.000310831	INCREASE
chr11	11432873	intronic	GALNT18	NA	rs7107602	JASPAR	MA0112.2	ESR1	0.00211168	0.000274458	0.000310831	0.000310831	INCREASE
chr1	999341	UTR5	RNF223	NA	rs9442367	TRANSFAC	M02261	ESR1	0.00116188	0.000151804	0.000310831	0.000310831	INCREASE
chr1	999341	UTR5	RNF223	NA	rs9442367	JASPAR	MA0112.2	ESR1	0.00116188	0.000151804	0.000310831	0.000310831	INCREASE
chr7	109220296	intergenic	C7orf66,EIF3IP1	dist=908423;dist=166224	rs1851900	TRANSFAC	M04455	ESR1	0.000171401	0.00144961	0.000188278	0.000311491	DECREASE
chr7	109220296	intergenic	C7orf66,EIF3IP1	dist=908423;dist=166224	rs1851900	TRANSFAC	M02261	ESR1	9.86953e-05	0.000828809	0.000233618	0.000311491	DECREASE
chr7	109220296	intergenic	C7orf66,EIF3IP1	dist=908423;dist=166224	rs1851900	JASPAR	MA0112.2	ESR1	9.86953e-05	0.000828809	0.000233618	0.000311491	DECREASE
chr10	79731999	intergenic	LINC00595,ZMIZ1-AS1	dist=22023;dist=641090	rs10740473	TRANSFAC	M04455	ESR1	0.000727882	6.92746e-05	0.000103834	0.000311502	INCREASE
chr6	40471372	intronic	LRFN2	NA	rs9357324	TRANSFAC	M04455	ESR1	0.000625699	5.945e-05	0.000103834	0.000311502	INCREASE
chr3	127331928	intronic	ALDH1L1	NA	rs2002287	TRANSFAC	M02261	ESR1	0.00021097	0.00169436	0.000267591	0.00031219	DECREASE
chr3	127331928	intronic	ALDH1L1	NA	rs2002287	JASPAR	MA0112.2	ESR1	0.00021097	0.00169436	0.000267591	0.00031219	DECREASE
chr1	181517703	intronic	NMNAT2	NA	rs1330223	TRANSFAC	M02261	ESR1	3.40922e-07	3.51006e-08	0.00015623	0.00031246	INCREASE
chr1	181517703	intronic	NMNAT2	NA	rs1330223	JASPAR	MA0112.2	ESR1	3.40922e-07	3.51006e-08	0.00015623	0.00031246	INCREASE
chr5	1854689	intronic	NDUFS6	NA	rs2242412	TRANSFAC	M02261	ESR1	0.00182434	0.000187356	0.00015623	0.00031246	INCREASE
chr5	1854689	intronic	NDUFS6	NA	rs2242412	JASPAR	MA0112.2	ESR1	0.00182434	0.000187356	0.00015623	0.00031246	INCREASE
chr2	30832587	intronic	CAPN13	NA	rs2609932	TRANSFAC	M02261	ESR1	4.12713e-05	0.000397454	0.00015623	0.00031246	DECREASE
chr2	30832587	intronic	CAPN13	NA	rs2609932	JASPAR	MA0112.2	ESR1	4.12713e-05	0.000397454	0.00015623	0.00031246	DECREASE
chr11	61922748	intergenic	ASRGL1,SCGB1A1	dist=5285;dist=20335	rs7118835	TRANSFAC	M02261	ESR1	0.000807201	8.43412e-05	0.00015623	0.00031246	INCREASE
chr11	61922748	intergenic	ASRGL1,SCGB1A1	dist=5285;dist=20335	rs7118835	JASPAR	MA0112.2	ESR1	0.000807201	8.43412e-05	0.00015623	0.00031246	INCREASE
chr9	129730233	exonic	PIP5KL1	NA	rs10760515	TRANSFAC	M04455	ESR1	0.000347391	0.00270969	0.000236926	0.000315902	DECREASE
chr12	56403622	downstream	AGAP2	NA	rs238516	TRANSFAC	M04455	ESR1	8.06929e-05	0.000639577	0.000236926	0.000315902	DECREASE
chr18	31293104	intergenic	ZNF396,INO80C	dist=81805;dist=9185	rs9957318	TRANSFAC	M04455	ESR1	0.000129001	0.00100587	0.000236926	0.000315902	DECREASE
chr16	76643928	intergenic	CLEC3A,WWOX	dist=20426;dist=46883	rs8050709	TRANSFAC	M04455	ESR1	0.000846436	9.68383e-05	0.000157943	0.000318752	INCREASE
chr16	76643928	intergenic	CLEC3A,WWOX	dist=20426;dist=46883	rs8050709	TRANSFAC	M02261	ESR1	0.000386447	4.26694e-05	0.000191251	0.000318752	INCREASE
chr16	76643928	intergenic	CLEC3A,WWOX	dist=20426;dist=46883	rs8050709	JASPAR	MA0112.2	ESR1	0.000386447	4.26694e-05	0.000191251	0.000318752	INCREASE
chr15	69176297	intergenic	LRRC49,CT62	dist=46806;dist=13340	chr15:69176297	TRANSFAC	M04455	ESR1	0.000625699	0.00451279	0.000320937	0.000320937	DECREASE
chr1	17095834	intergenic	MIR3675,CROCC	dist=37731;dist=25198	chr1:17095834	TRANSFAC	M02261	ESR1	0.00567742	0.000725808	0.000289705	0.000320937	INCREASE
chr1	17095834	intergenic	MIR3675,CROCC	dist=37731;dist=25198	chr1:17095834	JASPAR	MA0112.2	ESR1	0.00567742	0.000725808	0.000289705	0.000320937	INCREASE
chr1	17095834	intergenic	MIR3675,CROCC	dist=37731;dist=25198	chr1:17095834	TRANSFAC	M04455	ESR1	0.0041167	0.000572882	0.000320937	0.000320937	INCREASE
chr2	20681258	UTR3	HS1BP3	NA	rs1047169	TRANSFAC	M04455	ESR1	0.00403954	0.000560058	0.000320937	0.000320937	INCREASE
chr11	38950503	intergenic	LOC101928536,LRRC4C	dist=317128;dist=1141823	rs11035028	TRANSFAC	M04455	ESR1	0.00427226	0.000599028	0.000320937	0.000320937	INCREASE
chr8	124090724	intergenic	ZHX2,DERL1	dist=34788;dist=3861	rs12235095	TRANSFAC	M04455	ESR1	0.00419347	0.000585916	0.000320937	0.000320937	INCREASE
chr3	79735406	intronic	ROBO1	NA	rs13072475	TRANSFAC	M04455	ESR1	0.00246685	0.000347391	0.000320937	0.000320937	INCREASE
chr10	61218808	UTR3	CCDC6	NA	rs16914105	TRANSFAC	M04455	ESR1	0.00435027	0.000611933	0.000320937	0.000320937	INCREASE
chr22	44055109	intergenic	KIAA0930,UPK3A	dist=39795;dist=4423	rs2673096	TRANSFAC	M04455	ESR1	0.00476536	0.000668001	0.000320937	0.000320937	INCREASE
chr14	95152820	intergenic	GLRX5,TCL6	dist=72012;dist=34448	rs34800681	TRANSFAC	M04455	ESR1	0.00451279	0.000625699	0.000320937	0.000320937	INCREASE
chr4	25191594	intergenic	ANAPC4,SLC34A2	dist=162376;dist=74939	rs4286507	TRANSFAC	M04455	ESR1	0.00442999	0.000625699	0.000320937	0.000320937	INCREASE
chr16	84056253	intergenic	MIR5093,GSE1	dist=158821;dist=146277	rs62050427	TRANSFAC	M02261	ESR1	0.000432229	0.00371385	0.000217242	0.000320937	DECREASE
chr16	84056253	intergenic	MIR5093,GSE1	dist=158821;dist=146277	rs62050427	JASPAR	MA0112.2	ESR1	0.000432229	0.00371385	0.000217242	0.000320937	DECREASE
chr16	84056253	intergenic	MIR5093,GSE1	dist=158821;dist=146277	rs62050427	TRANSFAC	M04455	ESR1	0.000599028	0.00427226	0.000320937	0.000320937	DECREASE
chr17	44445297	intronic	IGF2BP1	NA	rs6504592	TRANSFAC	M04455	ESR1	0.0034727	0.000488298	0.000320937	0.000320937	INCREASE
chr4	37908662	intergenic	TBC1D1,LINC01258	dist=91471;dist=190016	rs6531618	TRANSFAC	M04455	ESR1	0.000156062	0.00111828	0.000320937	0.000320937	DECREASE
chr6	6704104	intergenic	LY86,RREB1	dist=103889;dist=348725	rs6938081	TRANSFAC	M04455	ESR1	0.000388485	0.00276151	0.000320937	0.000320937	DECREASE
chr8	145112555	intronic	PLEC	NA	rs6981529	TRANSFAC	M04455	ESR1	0.00476536	0.000668001	0.000320937	0.000320937	INCREASE
chr1	31723289	intergenic	SERINC2,LINC01225	dist=43175;dist=21137	rs7553810	TRANSFAC	M04455	ESR1	0.0004999	0.00353945	0.000320937	0.000320937	DECREASE
chr6	40471363	intronic	LRFN2	NA	rs9380954	TRANSFAC	M04455	ESR1	0.000625699	0.00442999	0.000320937	0.000320937	DECREASE
chr13	85061680	intergenic	LINC00351,SLITRK6	dist=44882;dist=203243	rs9594035	TRANSFAC	M04455	ESR1	0.00039751	3.44517e-05	8.0548e-05	0.000322192	INCREASE
chr15	88189847	intronic	AP3S2,C15orf38-AP3S2	NA	rs12591948	TRANSFAC	M02261	ESR1	0.00294699	0.000345151	0.000217242	0.000325864	INCREASE
chr15	88189847	intronic	AP3S2,C15orf38-AP3S2	NA	rs12591948	JASPAR	MA0112.2	ESR1	0.00294699	0.000345151	0.000217242	0.000325864	INCREASE
chr12	46623896	intergenic	VDR,TMEM106C	dist=38815;dist=19701	rs3923693	TRANSFAC	M02261	ESR1	0.000601187	6.9669e-05	0.000217242	0.000325864	INCREASE
chr12	46623896	intergenic	VDR,TMEM106C	dist=38815;dist=19701	rs3923693	JASPAR	MA0112.2	ESR1	0.000601187	6.9669e-05	0.000217242	0.000325864	INCREASE
chr4	8315531	intergenic	SH3TC1,HTRA3	dist=21801;dist=6861	rs7694755	TRANSFAC	M02261	ESR1	0.00294699	0.000345151	0.000217242	0.000325864	INCREASE
chr4	8315531	intergenic	SH3TC1,HTRA3	dist=21801;dist=6861	rs7694755	JASPAR	MA0112.2	ESR1	0.00294699	0.000345151	0.000217242	0.000325864	INCREASE
chr15	91090470	intergenic	FAM174B,ASB9P1	dist=90435;dist=49248	rs12440115	TRANSFAC	M02261	ESR1	0.000187356	0.00157284	0.000233618	0.000330423	DECREASE
chr15	91090470	intergenic	FAM174B,ASB9P1	dist=90435;dist=49248	rs12440115	JASPAR	MA0112.2	ESR1	0.000187356	0.00157284	0.000233618	0.000330423	DECREASE
chr15	91090470	intergenic	FAM174B,ASB9P1	dist=90435;dist=49248	rs12440115	TRANSFAC	M04455	ESR1	0.000156062	0.00119009	0.000247817	0.000330423	DECREASE
chr14	105141141	intergenic	TMEM121,MIR8071-2	dist=73557;dist=17357	rs4983455	TRANSFAC	M04455	ESR1	0.000388485	0.00297842	0.000247817	0.000330423	DECREASE
chr12	571574	intronic	NINJ2	NA	rs11063770	TRANSFAC	M04455	ESR1	7.10762e-05	0.000727882	0.000110161	0.000330483	DECREASE
chr12	25563026	exonic	LMNTD1	NA	rs1479500	TRANSFAC	M04455	ESR1	0.000682008	6.58169e-05	0.000110161	0.000330483	INCREASE
chr1	117362341	exonic	CD101	NA	rs3736908	TRANSFAC	M04455	ESR1	0.000535327	5.19975e-05	0.000110161	0.000330483	INCREASE
chr8	141337543	intronic	TRAPPC9	NA	rs141484933	TRANSFAC	M02261	ESR1	4.55992e-05	0.000432229	0.000167187	0.000334374	DECREASE
chr8	141337543	intronic	TRAPPC9	NA	rs141484933	JASPAR	MA0112.2	ESR1	4.55992e-05	0.000432229	0.000167187	0.000334374	DECREASE
chr7	63784604	intronic	ZNF107	NA	rs2529	TRANSFAC	M02261	ESR1	0.000375718	0.00354754	0.000167187	0.000334374	DECREASE
chr7	63784604	intronic	ZNF107	NA	rs2529	JASPAR	MA0112.2	ESR1	0.000375718	0.00354754	0.000167187	0.000334374	DECREASE
chr2	10490338	intergenic	HPCAL1,ODC1	dist=5144;dist=7610	rs28498672	TRANSFAC	M02261	ESR1	0.000198838	0.00186964	0.000167187	0.000334374	DECREASE
chr2	10490338	intergenic	HPCAL1,ODC1	dist=5144;dist=7610	rs28498672	JASPAR	MA0112.2	ESR1	0.000198838	0.00186964	0.000167187	0.000334374	DECREASE
chr11	65310656	upstream	OVOL1	NA	rs11227301	TRANSFAC	M02261	ESR1	0.00268236	0.000355075	0.000334682	0.000334682	INCREASE
chr11	65310656	upstream	OVOL1	NA	rs11227301	JASPAR	MA0112.2	ESR1	0.00268236	0.000355075	0.000334682	0.000334682	INCREASE
chr4	955720	intronic	DGKQ	NA	rs13101828	TRANSFAC	M02261	ESR1	0.00719498	0.000969906	0.000334682	0.000334682	INCREASE
chr4	955720	intronic	DGKQ	NA	rs13101828	JASPAR	MA0112.2	ESR1	0.00719498	0.000969906	0.000334682	0.000334682	INCREASE
chr6	139912724	intergenic	LOC645434,LOC100132735	dist=75298;dist=221179	rs13212532	TRANSFAC	M04455	ESR1	0.000122671	0.00105063	0.000169976	0.000334682	DECREASE
chr6	139912724	intergenic	LOC645434,LOC100132735	dist=75298;dist=221179	rs13212532	TRANSFAC	M02261	ESR1	0.000524513	0.00397639	0.000334682	0.000334682	DECREASE
chr6	139912724	intergenic	LOC645434,LOC100132735	dist=75298;dist=221179	rs13212532	JASPAR	MA0112.2	ESR1	0.000524513	0.00397639	0.000334682	0.000334682	DECREASE
chr1	230524590	intergenic	TSNAX-DISC1,SIPA1L2	dist=280949;dist=75745	rs1416202	TRANSFAC	M02261	ESR1	0.00567742	0.00076552	0.000334682	0.000334682	INCREASE
chr1	230524590	intergenic	TSNAX-DISC1,SIPA1L2	dist=280949;dist=75745	rs1416202	JASPAR	MA0112.2	ESR1	0.00567742	0.00076552	0.000334682	0.000334682	INCREASE
chr1	163564261	intronic	LMX1A	NA	rs2221246	TRANSFAC	M02261	ESR1	0.0053163	0.000706668	0.000334682	0.000334682	INCREASE
chr1	163564261	intronic	LMX1A	NA	rs2221246	JASPAR	MA0112.2	ESR1	0.0053163	0.000706668	0.000334682	0.000334682	INCREASE
chr11	64648911	intronic	MRPL49	NA	rs3819049	TRANSFAC	M04455	ESR1	0.00427226	0.000599028	0.000320937	0.000334682	INCREASE
chr11	64648911	intronic	MRPL49	NA	rs3819049	TRANSFAC	M02261	ESR1	0.00555469	0.000745423	0.000334682	0.000334682	INCREASE
chr11	64648911	intronic	MRPL49	NA	rs3819049	JASPAR	MA0112.2	ESR1	0.00555469	0.000745423	0.000334682	0.000334682	INCREASE
chr5	173127488	intergenic	LOC101928136,LOC101928154	dist=21670;dist=18911	rs4867728	TRANSFAC	M04455	ESR1	0.000317821	3.26812e-05	0.000123994	0.000334682	INCREASE
chr5	173127488	intergenic	LOC101928136,LOC101928154	dist=21670;dist=18911	rs4867728	TRANSFAC	M02261	ESR1	0.00268236	0.000355075	0.000334682	0.000334682	INCREASE
chr5	173127488	intergenic	LOC101928136,LOC101928154	dist=21670;dist=18911	rs4867728	JASPAR	MA0112.2	ESR1	0.00268236	0.000355075	0.000334682	0.000334682	INCREASE
chr2	242439999	downstream	PDCD1	NA	rs55677174	TRANSFAC	M04455	ESR1	0.000171401	0.00144961	0.000188278	0.000334682	DECREASE
chr2	242439999	downstream	PDCD1	NA	rs55677174	TRANSFAC	M02261	ESR1	0.000204819	0.00153412	0.000334682	0.000334682	DECREASE
chr2	242439999	downstream	PDCD1	NA	rs55677174	JASPAR	MA0112.2	ESR1	0.000204819	0.00153412	0.000334682	0.000334682	DECREASE
chr6	169081049	intergenic	SMOC2,THBS2	dist=270450;dist=276751	rs9364191	TRANSFAC	M04455	ESR1	0.000611933	0.00442999	0.000320937	0.000334682	DECREASE
chr6	169081049	intergenic	SMOC2,THBS2	dist=270450;dist=276751	rs9364191	TRANSFAC	M02261	ESR1	0.000569364	0.00425542	0.000334682	0.000334682	DECREASE
chr6	169081049	intergenic	SMOC2,THBS2	dist=270450;dist=276751	rs9364191	JASPAR	MA0112.2	ESR1	0.000569364	0.00425542	0.000334682	0.000334682	DECREASE
chr9	130438164	intronic	WDR34	NA	rs947182	TRANSFAC	M02261	ESR1	0.000569364	0.00425542	0.000334682	0.000334682	DECREASE
chr9	130438164	intronic	WDR34	NA	rs947182	JASPAR	MA0112.2	ESR1	0.000569364	0.00425542	0.000334682	0.000334682	DECREASE
chr10	70894903	intronic	TSPAN15	NA	rs1079047	TRANSFAC	M04455	ESR1	0.00028353	0.00232998	0.000201249	0.000335416	DECREASE
chr17	76627628	intronic	BAIAP2	NA	rs34340329	TRANSFAC	M04455	ESR1	2.94236e-05	0.000332275	8.52262e-05	0.000340905	DECREASE
chr10	15938855	intronic	FAM188A	NA	rs12247946	TRANSFAC	M04455	ESR1	5.34624e-05	0.000547216	0.000110161	0.000342437	DECREASE
chr11	1774545	intergenic	CTSD,SYT8	dist=32747;dist=37571	rs10743001	TRANSFAC	M04455	ESR1	7.46111e-05	0.000759576	0.000116617	0.000349852	DECREASE
chr2	200861766	intergenic	C2orf47,SPATS2L	dist=324674;dist=17083	rs188407	TRANSFAC	M04455	ESR1	0.000743829	7.28468e-05	0.000116617	0.000349852	INCREASE
chr5	131742308	intronic	SLC22A5	NA	rs274567	TRANSFAC	M04455	ESR1	7.28468e-05	0.000743829	0.000116617	0.000349852	DECREASE
chr9	38485553	intergenic	IGFBPL1,FAM95C	dist=71109;dist=45011	rs7849808	TRANSFAC	M04455	ESR1	0.000810595	8.06929e-05	0.000116617	0.000349852	INCREASE
chr5	118928501	intergenic	HSD17B4,FAM170A	dist=22572;dist=64652	rs92631	TRANSFAC	M04455	ESR1	0.000217804	2.17728e-05	0.000116617	0.000349852	INCREASE
chr12	123443487	intronic	NCOR2	NA	chr12:123443487	TRANSFAC	M02261	ESR1	0.000482941	0.00406753	0.000233618	0.000350427	DECREASE
chr12	123443487	intronic	NCOR2	NA	chr12:123443487	JASPAR	MA0112.2	ESR1	0.000482941	0.00406753	0.000233618	0.000350427	DECREASE
chr19	1204425	intronic	MIDN	NA	chr19:1204425	TRANSFAC	M02261	ESR1	0.00416053	0.00049645	0.000233618	0.000350427	INCREASE
chr19	1204425	intronic	MIDN	NA	chr19:1204425	JASPAR	MA0112.2	ESR1	0.00416053	0.00049645	0.000233618	0.000350427	INCREASE
chr6	31245816	intronic	POU5F1	NA	rs114527338	TRANSFAC	M02261	ESR1	0.00249808	0.000299243	0.000233618	0.000350427	INCREASE
chr6	31245816	intronic	POU5F1	NA	rs114527338	JASPAR	MA0112.2	ESR1	0.00249808	0.000299243	0.000233618	0.000350427	INCREASE
chr1	41662091	intergenic	FOXO6,EDN2	dist=40241;dist=54942	rs12125815	TRANSFAC	M02261	ESR1	6.53283e-05	0.000554034	0.000233618	0.000350427	DECREASE
chr1	41662091	intergenic	FOXO6,EDN2	dist=40241;dist=54942	rs12125815	JASPAR	MA0112.2	ESR1	6.53283e-05	0.000554034	0.000233618	0.000350427	DECREASE
chr15	65206338	intronic	SMAD3	NA	rs7173555	TRANSFAC	M02261	ESR1	0.00316056	0.000375718	0.000233618	0.000350427	INCREASE
chr15	65206338	intronic	SMAD3	NA	rs7173555	JASPAR	MA0112.2	ESR1	0.00316056	0.000375718	0.000233618	0.000350427	INCREASE
chr4	57508949	intergenic	REST,NOA1	dist=12182;dist=15324	rs12502076	TRANSFAC	M04455	ESR1	0.00039751	0.00281389	0.000353566	0.000353566	DECREASE
chr15	88189847	intronic	AP3S2,C15orf38-AP3S2	NA	rs12591948	TRANSFAC	M04455	ESR1	0.0012888	0.000183828	0.000353566	0.000353566	INCREASE
chr10	29011107	exonic	BAMBI	NA	rs146161229	TRANSFAC	M04455	ESR1	0.00512386	0.000727882	0.000353566	0.000353566	INCREASE
chr17	13026990	intergenic	ELAC2,HS3ST3A1	dist=164884;dist=312741	rs2188892	TRANSFAC	M04455	ESR1	0.00303664	0.0004354	0.000353566	0.000353566	INCREASE
chr4	3784347	intergenic	ADRA2C,FAM86EP	dist=44296;dist=210252	rs28639881	TRANSFAC	M04455	ESR1	0.000682008	0.00476536	0.000353566	0.000353566	DECREASE
chr4	84233634	intronic	PLAC8	NA	rs2868732	TRANSFAC	M04455	ESR1	0.000188314	0.00131436	0.000353566	0.000353566	DECREASE
chr3	28121945	intergenic	EOMES,CMC1	dist=382735;dist=136183	rs380560	TRANSFAC	M04455	ESR1	0.00451279	0.000639577	0.000353566	0.000353566	INCREASE
chr2	55026447	intronic	EML6	NA	rs4525734	TRANSFAC	M04455	ESR1	0.00476536	0.000682008	0.000353566	0.000353566	INCREASE
chr15	61099132	intergenic	TLN2,TPM1	dist=175250;dist=22759	rs56218146	TRANSFAC	M04455	ESR1	0.00303664	0.0004354	0.000353566	0.000353566	INCREASE
chr10	80773253	intergenic	ZMIZ1,PPIF	dist=26962;dist=3973	rs7086293	TRANSFAC	M04455	ESR1	0.00451279	0.000639577	0.000353566	0.000353566	INCREASE
chr7	63737238	intergenic	LOC100128885,ZNF107	dist=20836;dist=26658	rs921093	TRANSFAC	M04455	ESR1	0.000523406	0.00367573	0.000353566	0.000353566	DECREASE
chr6	43883174	intergenic	VEGFA,LOC100132354	dist=20973;dist=83569	rs9472128	TRANSFAC	M04455	ESR1	0.00286787	0.000406639	0.000353566	0.000353566	INCREASE
chr5	22798660	intronic	CDH12	NA	rs958625	TRANSFAC	M04455	ESR1	0.000793213	0.005505	0.000353566	0.000353566	DECREASE
chr8	94754341	ncRNA_intronic	LINC00535	NA	rs9792234	TRANSFAC	M04455	ESR1	0.000179485	0.00126316	0.000353566	0.000353566	DECREASE
chr15	48205945	intergenic	ATP8B4,SLC27A2	dist=7234;dist=55740	rs9920425	TRANSFAC	M04455	ESR1	0.00381883	0.000547216	0.000353566	0.000353566	INCREASE
chr1	201096688	upstream	LOC148709	NA	rs11578806	TRANSFAC	M02261	ESR1	0.000432229	0.00397639	0.000178475	0.00035695	DECREASE
chr1	201096688	upstream	LOC148709	NA	rs11578806	JASPAR	MA0112.2	ESR1	0.000432229	0.00397639	0.000178475	0.00035695	DECREASE
chr7	100782724	intergenic	IFT22,COL26A1	dist=30900;dist=10097	rs4729691	TRANSFAC	M02261	ESR1	0.000920619	9.86953e-05	0.000178475	0.00035695	INCREASE
chr7	100782724	intergenic	IFT22,COL26A1	dist=30900;dist=10097	rs4729691	JASPAR	MA0112.2	ESR1	0.000920619	9.86953e-05	0.000178475	0.00035695	INCREASE
chr4	3438767	intronic	DOK7	NA	rs9997134	TRANSFAC	M02261	ESR1	0.000230447	0.00211168	0.000178475	0.00035695	DECREASE
chr4	3438767	intronic	DOK7	NA	rs9997134	JASPAR	MA0112.2	ESR1	0.000230447	0.00211168	0.000178475	0.00035695	DECREASE
chr10	101318008	intergenic	NKX2-3,SLC25A28	dist=31738;dist=42257	rs12268645	TRANSFAC	M04455	ESR1	4.17648e-05	0.000416111	0.000119481	0.000358442	DECREASE
chr2	10899382	intergenic	PDIA6,LOC101929733	dist=3828;dist=36462	rs1631885	TRANSFAC	M04455	ESR1	0.000456265	4.65875e-05	0.000119481	0.000358442	INCREASE
chr10	132708239	intergenic	MIR378C,TCERG1L	dist=57318;dist=72406	rs67284945	TRANSFAC	M02261	ESR1	0.00606017	0.000828809	0.000362139	0.000362139	INCREASE
chr10	132708239	intergenic	MIR378C,TCERG1L	dist=57318;dist=72406	rs67284945	JASPAR	MA0112.2	ESR1	0.00606017	0.000828809	0.000362139	0.000362139	INCREASE
chr3	14246637	intergenic	LSM3,LINC01267	dist=31764;dist=118318	rs6809754	TRANSFAC	M04455	ESR1	0.00136724	0.000167597	0.000201249	0.000362139	INCREASE
chr3	14246637	intergenic	LSM3,LINC01267	dist=31764;dist=118318	rs6809754	TRANSFAC	M02261	ESR1	0.000138583	1.87945e-05	0.000362139	0.000362139	INCREASE
chr3	14246637	intergenic	LSM3,LINC01267	dist=31764;dist=118318	rs6809754	JASPAR	MA0112.2	ESR1	0.000138583	1.87945e-05	0.000362139	0.000362139	INCREASE
chr11	74774632	intergenic	ARRB1,RPS3	dist=34109;dist=13551	rs580077	TRANSFAC	M04455	ESR1	0.000379802	3.44517e-05	9.26148e-05	0.000370459	INCREASE
chr14	87307409	intergenic	LOC283585,GALC	dist=848557;dist=161702	rs61980209	TRANSFAC	M04455	ESR1	0.000511518	4.65875e-05	9.26148e-05	0.000370459	INCREASE
chr19	38230233	intronic	RHPN2	NA	rs11084699	TRANSFAC	M04455	ESR1	0.005505	0.000810595	0.000372718	0.000372718	INCREASE
chr2	241211564	intronic	GPR35	NA	rs112321514	TRANSFAC	M04455	ESR1	0.00207418	0.000303641	0.000372718	0.000372718	INCREASE
chr15	88272921	intergenic	C15orf38-AP3S2,ZNF710	dist=15695;dist=72806	rs1256854	TRANSFAC	M04455	ESR1	0.000727882	0.00503134	0.000372718	0.000372718	DECREASE
chr12	546686	intronic	NINJ2	NA	rs1379487	TRANSFAC	M04455	ESR1	0.000277006	0.00191532	0.000372718	0.000372718	DECREASE
chr1	1684406	intronic	NADK	NA	rs143436968	TRANSFAC	M04455	ESR1	0.000743829	0.00512386	0.000372718	0.000372718	DECREASE
chr2	121408947	intronic	GLI2	NA	rs2166565	TRANSFAC	M02261	ESR1	0.000355075	0.00268236	0.000334682	0.000372718	DECREASE
chr2	121408947	intronic	GLI2	NA	rs2166565	JASPAR	MA0112.2	ESR1	0.000355075	0.00268236	0.000334682	0.000372718	DECREASE
chr2	121408947	intronic	GLI2	NA	rs2166565	TRANSFAC	M04455	ESR1	0.000202274	0.00139354	0.000372718	0.000372718	DECREASE
chr3	103365101	intergenic	LOC152225,ZPLD1	dist=165641;dist=271448	rs2619284	TRANSFAC	M04455	ESR1	0.00560478	0.000828433	0.000372718	0.000372718	INCREASE
chr19	53549700	intronic	TMEM143	NA	rs379086	TRANSFAC	M04455	ESR1	0.00512386	0.000743829	0.000372718	0.000372718	INCREASE
chr1	17432976	intronic	PADI1	NA	rs4920576	TRANSFAC	M04455	ESR1	0.00560478	0.000828433	0.000372718	0.000372718	INCREASE
chr16	33871492	intergenic	LINC00273,UBE2MP1	dist=1488;dist=389811	rs62030466	TRANSFAC	M04455	ESR1	0.00560478	0.000828433	0.000372718	0.000372718	INCREASE
chr6	32630390	ncRNA_intronic	HLA-DRB6	NA	rs75424216	TRANSFAC	M04455	ESR1	0.0061264	0.000902979	0.000372718	0.000372718	INCREASE
chr19	60505269	intronic	BRSK1	NA	rs76773991	TRANSFAC	M04455	ESR1	0.000846436	0.00580902	0.000372718	0.000372718	DECREASE
chr12	107220569	intronic	CMKLR1	NA	rs78287301	TRANSFAC	M04455	ESR1	0.000775988	0.00531031	0.000372718	0.000372718	DECREASE
chr10	5577867	intergenic	CALML3,ASB13	dist=19636;dist=142959	rs9423648	TRANSFAC	M04455	ESR1	0.000810595	0.00560478	0.000372718	0.000372718	DECREASE
chr16	73594865	intronic	ZNRF1	NA	rs948794	TRANSFAC	M04455	ESR1	0.000883895	0.00601878	0.000372718	0.000372718	DECREASE
chr14	95740892	UTR5	BDKRB2	NA	rs1799722	TRANSFAC	M02261	ESR1	0.00338793	0.000408751	0.000249878	0.000374816	INCREASE
chr14	95740892	UTR5	BDKRB2	NA	rs1799722	JASPAR	MA0112.2	ESR1	0.00338793	0.000408751	0.000249878	0.000374816	INCREASE
chr9	130825724	intronic	SH3GLB2	NA	rs4837333	TRANSFAC	M02261	ESR1	0.000444426	0.00362985	0.000249878	0.000374816	DECREASE
chr9	130825724	intronic	SH3GLB2	NA	rs4837333	JASPAR	MA0112.2	ESR1	0.000444426	0.00362985	0.000249878	0.000374816	DECREASE
chr1	201096688	upstream	LOC148709	NA	rs11578806	TRANSFAC	M04455	ESR1	0.000445827	0.00334165	0.000281196	0.000374928	DECREASE
chr2	30832587	intronic	CAPN13	NA	rs2609932	TRANSFAC	M04455	ESR1	0.000347391	0.00260948	0.000281196	0.000374928	DECREASE
chr17	46278218	intergenic	WFIKKN2,TOB1	dist=3510;dist=16368	rs8072476	TRANSFAC	M04455	ESR1	0.0004999	0.00374741	0.000281196	0.000374928	DECREASE
chr2	138348157	intergenic	THSD7B,LOC101928273	dist=196400;dist=4637	rs10928634	TRANSFAC	M02261	ESR1	0.000995435	8.70467e-05	0.000103704	0.000376556	INCREASE
chr2	138348157	intergenic	THSD7B,LOC101928273	dist=196400;dist=4637	rs10928634	JASPAR	MA0112.2	ESR1	0.000995435	8.70467e-05	0.000103704	0.000376556	INCREASE
chr2	138348157	intergenic	THSD7B,LOC101928273	dist=196400;dist=4637	rs10928634	TRANSFAC	M04455	ESR1	0.0021984	0.000264027	0.000188278	0.000376556	INCREASE
chr3	158369316	intergenic	CCNL1,VEPH1	dist=8140;dist=90910	rs62276461	TRANSFAC	M04455	ESR1	0.00023438	0.00195434	0.000188278	0.000376556	DECREASE
chr12	13257866	intronic	EMP1	NA	rs2277395	TRANSFAC	M02261	ESR1	0.00216335	0.000237298	0.000191251	0.000382503	INCREASE
chr12	13257866	intronic	EMP1	NA	rs2277395	JASPAR	MA0112.2	ESR1	0.00216335	0.000237298	0.000191251	0.000382503	INCREASE
chr19	33313091	intergenic	LOC101927151,LOC100420587	dist=323563;dist=305045	rs10403872	TRANSFAC	M02261	ESR1	0.000687993	0.0049757	0.0003888	0.0003888	DECREASE
chr19	33313091	intergenic	LOC101927151,LOC100420587	dist=323563;dist=305045	rs10403872	JASPAR	MA0112.2	ESR1	0.000687993	0.0049757	0.0003888	0.0003888	DECREASE
chr2	220752315	intergenic	MIR4268,EPHA4	dist=272785;dist=1238676	rs10932836	TRANSFAC	M04455	ESR1	0.000257906	0.0021564	0.000188278	0.0003888	DECREASE
chr2	220752315	intergenic	MIR4268,EPHA4	dist=272785;dist=1238676	rs10932836	TRANSFAC	M02261	ESR1	0.000444426	0.00316056	0.0003888	0.0003888	DECREASE
chr2	220752315	intergenic	MIR4268,EPHA4	dist=272785;dist=1238676	rs10932836	JASPAR	MA0112.2	ESR1	0.000444426	0.00316056	0.0003888	0.0003888	DECREASE
chr20	14149022	intronic	MACROD2	NA	rs1118572	TRANSFAC	M02261	ESR1	0.000230447	0.00165294	0.0003888	0.0003888	DECREASE
chr20	14149022	intronic	MACROD2	NA	rs1118572	JASPAR	MA0112.2	ESR1	0.000230447	0.00165294	0.0003888	0.0003888	DECREASE
chr14	105418416	intergenic	ELK2AP,KIAA0125	dist=208227;dist=36467	rs112800624	TRANSFAC	M02261	ESR1	0.00274644	0.000386447	0.0003888	0.0003888	INCREASE
chr14	105418416	intergenic	ELK2AP,KIAA0125	dist=208227;dist=36467	rs112800624	JASPAR	MA0112.2	ESR1	0.00274644	0.000386447	0.0003888	0.0003888	INCREASE
chr14	105380856	intergenic	ELK2AP,KIAA0125	dist=170667;dist=74027	rs2753493	TRANSFAC	M04455	ESR1	0.000445827	0.00321634	0.000320937	0.0003888	DECREASE
chr14	105380856	intergenic	ELK2AP,KIAA0125	dist=170667;dist=74027	rs2753493	TRANSFAC	M02261	ESR1	0.000258999	0.00186964	0.0003888	0.0003888	DECREASE
chr14	105380856	intergenic	ELK2AP,KIAA0125	dist=170667;dist=74027	rs2753493	JASPAR	MA0112.2	ESR1	0.000258999	0.00186964	0.0003888	0.0003888	DECREASE
chr5	172263663	intronic	ERGIC1	NA	rs34839124	TRANSFAC	M02261	ESR1	0.000290764	0.00206112	0.0003888	0.0003888	DECREASE
chr5	172263663	intronic	ERGIC1	NA	rs34839124	JASPAR	MA0112.2	ESR1	0.000290764	0.00206112	0.0003888	0.0003888	DECREASE
chr9	136409641	intronic	RXRA	NA	rs35705343	TRANSFAC	M02261	ESR1	0.00346691	0.000482941	0.0003888	0.0003888	INCREASE
chr9	136409641	intronic	RXRA	NA	rs35705343	JASPAR	MA0112.2	ESR1	0.00346691	0.000482941	0.0003888	0.0003888	INCREASE
chr9	91472614	ncRNA_intronic	UNQ6494	NA	rs4876994	TRANSFAC	M02261	ESR1	0.00232528	0.000326062	0.0003888	0.0003888	INCREASE
chr9	91472614	ncRNA_intronic	UNQ6494	NA	rs4876994	JASPAR	MA0112.2	ESR1	0.00232528	0.000326062	0.0003888	0.0003888	INCREASE
chr7	47412166	intronic	TNS3	NA	rs700755	TRANSFAC	M02261	ESR1	0.00660606	0.000920619	0.0003888	0.0003888	INCREASE
chr7	47412166	intronic	TNS3	NA	rs700755	JASPAR	MA0112.2	ESR1	0.00660606	0.000920619	0.0003888	0.0003888	INCREASE
chr11	69785298	intergenic	FADD,PPFIA1	dist=54142;dist=9156	rs72945127	TRANSFAC	M02261	ESR1	0.000873624	0.00632789	0.0003888	0.0003888	DECREASE
chr11	69785298	intergenic	FADD,PPFIA1	dist=54142;dist=9156	rs72945127	JASPAR	MA0112.2	ESR1	0.000873624	0.00632789	0.0003888	0.0003888	DECREASE
chr14	92688532	intergenic	ITPK1,MOAP1	dist=36516;dist=29762	rs66737499	TRANSFAC	M04455	ESR1	0.00281389	0.000355105	0.000236926	0.000394877	INCREASE
chr20	54898841	intergenic	TFAP2C,BMP7	dist=251096;dist=278375	rs404727	TRANSFAC	M04455	ESR1	4.91573e-05	0.000535327	9.88261e-05	0.000395304	DECREASE
chr5	1592836	intergenic	LPCAT1,SDHAP3	dist=15760;dist=32237	rs115738097	TRANSFAC	M04455	ESR1	0.00102794	0.000107719	0.000133177	0.000399532	INCREASE
chr2	237778290	intergenic	COPS8,COL6A3	dist=106062;dist=119104	rs12692199	TRANSFAC	M04455	ESR1	0.00011941	0.00111828	0.000133177	0.000399532	DECREASE
chr4	8062532	intronic	ABLIM2	NA	rs1320076	TRANSFAC	M04455	ESR1	0.000110611	0.00105063	0.000133177	0.000399532	DECREASE
chr6	40472063	intronic	LRFN2	NA	rs3004072	TRANSFAC	M04455	ESR1	0.00011941	0.00111828	0.000133177	0.000399532	DECREASE
chr19	678237	intronic	PALM	NA	rs114422949	TRANSFAC	M02261	ESR1	0.00397639	0.00049645	0.000267591	0.000401387	INCREASE
chr19	678237	intronic	PALM	NA	rs114422949	JASPAR	MA0112.2	ESR1	0.00397639	0.00049645	0.000267591	0.000401387	INCREASE
chr20	61300578	intronic	YTHDF1	NA	rs3787511	TRANSFAC	M02261	ESR1	0.00406753	0.000510305	0.000267591	0.000401387	INCREASE
chr20	61300578	intronic	YTHDF1	NA	rs3787511	JASPAR	MA0112.2	ESR1	0.00406753	0.000510305	0.000267591	0.000401387	INCREASE
chr14	99091420	intronic	CCDC85C	NA	rs10136886	TRANSFAC	M02261	ESR1	0.000130369	0.00116188	0.000203343	0.000406686	DECREASE
chr14	99091420	intronic	CCDC85C	NA	rs10136886	JASPAR	MA0112.2	ESR1	0.000130369	0.00116188	0.000203343	0.000406686	DECREASE
chr14	88874126	intronic	FOXN3	NA	rs3825667	TRANSFAC	M02261	ESR1	7.03334e-06	7.96423e-07	0.000203343	0.000406686	INCREASE
chr14	88874126	intronic	FOXN3	NA	rs3825667	JASPAR	MA0112.2	ESR1	7.03334e-06	7.96423e-07	0.000203343	0.000406686	INCREASE
chr4	670843	intronic	MFSD7	NA	rs7690350	TRANSFAC	M02261	ESR1	0.00014727	0.00128651	0.000203343	0.000406686	DECREASE
chr4	670843	intronic	MFSD7	NA	rs7690350	JASPAR	MA0112.2	ESR1	0.00014727	0.00128651	0.000203343	0.000406686	DECREASE
chr17	63857346	intronic	ARSG	NA	rs9902090	TRANSFAC	M02261	ESR1	0.000299243	0.00261963	0.000203343	0.000406686	DECREASE
chr17	63857346	intronic	ARSG	NA	rs9902090	JASPAR	MA0112.2	ESR1	0.000299243	0.00261963	0.000203343	0.000406686	DECREASE
chr4	38299569	ncRNA_intronic	KLF3-AS1	NA	rs337620	TRANSFAC	M04455	ESR1	0.000585916	0.00427226	0.000306065	0.000408087	DECREASE
chr7	100782724	intergenic	IFT22,COL26A1	dist=30900;dist=10097	rs4729691	TRANSFAC	M04455	ESR1	0.001508	0.000207431	0.000306065	0.000408087	INCREASE
chr8	11625848	intronic	GATA4	NA	rs10096189	TRANSFAC	M04455	ESR1	0.000547216	0.00367573	0.000411044	0.000411044	DECREASE
chr8	134925795	intergenic	ST3GAL1,ZFAT	dist=272430;dist=633418	rs10113320	TRANSFAC	M04455	ESR1	0.00451279	0.000668001	0.000411044	0.000411044	INCREASE
chr11	59856655	intergenic	MS4A4A,MS4A6E	dist=23634;dist=2276	rs10750932	TRANSFAC	M02261	ESR1	2.77755e-06	2.08741e-05	0.000334682	0.000411044	DECREASE
chr11	59856655	intergenic	MS4A4A,MS4A6E	dist=23634;dist=2276	rs10750932	JASPAR	MA0112.2	ESR1	2.77755e-06	2.08741e-05	0.000334682	0.000411044	DECREASE
chr11	59856655	intergenic	MS4A4A,MS4A6E	dist=23634;dist=2276	rs10750932	TRANSFAC	M04455	ESR1	3.53886e-05	0.00023438	0.000411044	0.000411044	DECREASE
chr6	164327287	intergenic	QKI,C6orf118	dist=407669;dist=1285856	rs12191111	TRANSFAC	M04455	ESR1	0.000943555	0.00634824	0.000411044	0.000411044	DECREASE
chr10	8167145	intergenic	GATA3,LINC00708	dist=9975;dist=174156	rs12412241	TRANSFAC	M02261	ESR1	0.000828809	0.00606017	0.000362139	0.000411044	DECREASE
chr10	8167145	intergenic	GATA3,LINC00708	dist=9975;dist=174156	rs12412241	JASPAR	MA0112.2	ESR1	0.000828809	0.00606017	0.000362139	0.000411044	DECREASE
chr10	8167145	intergenic	GATA3,LINC00708	dist=9975;dist=174156	rs12412241	TRANSFAC	M04455	ESR1	0.000883895	0.00591311	0.000411044	0.000411044	DECREASE
chr17	83285	intronic	RPH3AL	NA	rs12941826	TRANSFAC	M04455	ESR1	0.00570697	0.000846436	0.000411044	0.000411044	INCREASE
chr2	150554759	intergenic	LOC101929231,RND3	dist=141765;dist=478194	rs13397786	TRANSFAC	M04455	ESR1	0.000846436	0.00570697	0.000411044	0.000411044	DECREASE
chr4	105712089	intergenic	CXXC4,TET2	dist=76582;dist=574392	rs1468230	TRANSFAC	M02261	ESR1	0.000807201	0.00606017	0.000334682	0.000411044	DECREASE
chr4	105712089	intergenic	CXXC4,TET2	dist=76582;dist=574392	rs1468230	JASPAR	MA0112.2	ESR1	0.000807201	0.00606017	0.000334682	0.000411044	DECREASE
chr4	105712089	intergenic	CXXC4,TET2	dist=76582;dist=574392	rs1468230	TRANSFAC	M04455	ESR1	0.000922973	0.0061264	0.000411044	0.000411044	DECREASE
chr13	112687873	intronic	MCF2L	NA	rs3011542	TRANSFAC	M04455	ESR1	0.00634824	0.000943555	0.000411044	0.000411044	INCREASE
chr20	61300578	intronic	YTHDF1	NA	rs3787511	TRANSFAC	M04455	ESR1	0.0015678	0.00023438	0.000411044	0.000411044	INCREASE
chr6	157157888	intronic	ARID1B	NA	rs537269	TRANSFAC	M02261	ESR1	0.00416053	0.000524513	0.000289705	0.000411044	INCREASE
chr6	157157888	intronic	ARID1B	NA	rs537269	JASPAR	MA0112.2	ESR1	0.00416053	0.000524513	0.000289705	0.000411044	INCREASE
chr6	157157888	intronic	ARID1B	NA	rs537269	TRANSFAC	M04455	ESR1	0.00242034	0.000363088	0.000411044	0.000411044	INCREASE
chr19	50294690	intronic	PPP1R37	NA	rs59928617	TRANSFAC	M04455	ESR1	0.000902979	0.00601878	0.000411044	0.000411044	DECREASE
chr3	129285922	intronic	RUVBL1	NA	rs56211835	TRANSFAC	M02261	ESR1	0.00294699	0.000345151	0.000217242	0.000413029	INCREASE
chr3	129285922	intronic	RUVBL1	NA	rs56211835	JASPAR	MA0112.2	ESR1	0.00294699	0.000345151	0.000217242	0.000413029	INCREASE
chr3	129285922	intronic	RUVBL1	NA	rs56211835	TRANSFAC	M04455	ESR1	0.00114192	0.000149119	0.000247817	0.000413029	INCREASE
chr12	34308514	intergenic	ALG10,NONE	dist=236011;dist=NONE	rs111523133	TRANSFAC	M02261	ESR1	5.73834e-05	8.16823e-06	0.000416308	0.000416308	INCREASE
chr12	34308514	intergenic	ALG10,NONE	dist=236011;dist=NONE	rs111523133	JASPAR	MA0112.2	ESR1	5.73834e-05	8.16823e-06	0.000416308	0.000416308	INCREASE
chr2	38595618	ncRNA_intronic	LOC101929596	NA	rs12617556	TRANSFAC	M02261	ESR1	0.000204819	0.00142314	0.000416308	0.000416308	DECREASE
chr2	38595618	ncRNA_intronic	LOC101929596	NA	rs12617556	JASPAR	MA0112.2	ESR1	0.000204819	0.00142314	0.000416308	0.000416308	DECREASE
chr8	144170510	ncRNA_intronic	LOC100133669	NA	rs13252864	TRANSFAC	M02261	ESR1	0.000745423	0.00520053	0.000416308	0.000416308	DECREASE
chr8	144170510	ncRNA_intronic	LOC100133669	NA	rs13252864	JASPAR	MA0112.2	ESR1	0.000745423	0.00520053	0.000416308	0.000416308	DECREASE
chr12	14930670	upstream	MGP	NA	rs2430739	TRANSFAC	M02261	ESR1	0.000873624	0.00606017	0.000416308	0.000416308	DECREASE
chr12	14930670	upstream	MGP	NA	rs2430739	JASPAR	MA0112.2	ESR1	0.000873624	0.00606017	0.000416308	0.000416308	DECREASE
chr16	29180571	intergenic	RRN3P2,SNX29P2	dist=145032;dist=40538	rs34792575	TRANSFAC	M04455	ESR1	0.000290074	0.00232998	0.000220348	0.000416308	DECREASE
chr16	29180571	intergenic	RRN3P2,SNX29P2	dist=145032;dist=40538	rs34792575	TRANSFAC	M02261	ESR1	0.000524513	0.00362985	0.000416308	0.000416308	DECREASE
chr16	29180571	intergenic	RRN3P2,SNX29P2	dist=145032;dist=40538	rs34792575	JASPAR	MA0112.2	ESR1	0.000524513	0.00362985	0.000416308	0.000416308	DECREASE
chr5	118928501	intergenic	HSD17B4,FAM170A	dist=22572;dist=64652	rs92631	TRANSFAC	M02261	ESR1	0.00021097	3.04886e-05	0.000416308	0.000416308	INCREASE
chr5	118928501	intergenic	HSD17B4,FAM170A	dist=22572;dist=64652	rs92631	JASPAR	MA0112.2	ESR1	0.00021097	3.04886e-05	0.000416308	0.000416308	INCREASE
chr14	99091420	intronic	CCDC85C	NA	rs10136886	TRANSFAC	M04455	ESR1	0.00023438	0.00166517	0.000320937	0.000427915	DECREASE
chr21	43656855	intergenic	LINC00322,SIK1	dist=80508;dist=1972	rs495827	TRANSFAC	M04455	ESR1	0.00435027	0.000611933	0.000320937	0.000427915	INCREASE
chr3	16077142	intergenic	MIR563,GALNT15	dist=186782;dist=114046	rs62233383	TRANSFAC	M02261	ESR1	0.00425542	0.00049645	0.000217242	0.000434485	INCREASE
chr3	16077142	intergenic	MIR563,GALNT15	dist=186782;dist=114046	rs62233383	JASPAR	MA0112.2	ESR1	0.00425542	0.00049645	0.000217242	0.000434485	INCREASE
chr2	241482283	intronic	C2orf54	NA	rs13390816	TRANSFAC	M02261	ESR1	0.000524513	0.00416053	0.000289705	0.000434558	DECREASE
chr2	241482283	intronic	C2orf54	NA	rs13390816	JASPAR	MA0112.2	ESR1	0.000524513	0.00416053	0.000289705	0.000434558	DECREASE
chr1	3575442	intronic	TP73	NA	rs3765694	TRANSFAC	M02261	ESR1	0.00015647	0.00122276	0.000289705	0.000434558	DECREASE
chr1	3575442	intronic	TP73	NA	rs3765694	JASPAR	MA0112.2	ESR1	0.00015647	0.00122276	0.000289705	0.000434558	DECREASE
chr10	103381665	intronic	FBXW4	NA	rs61874049	TRANSFAC	M02261	ESR1	0.000274458	0.00216335	0.000289705	0.000434558	DECREASE
chr10	103381665	intronic	FBXW4	NA	rs61874049	JASPAR	MA0112.2	ESR1	0.000274458	0.00216335	0.000289705	0.000434558	DECREASE
chr2	216539279	intronic	MREG	NA	rs934151	TRANSFAC	M02261	ESR1	0.000725808	0.00567742	0.000289705	0.000434558	DECREASE
chr2	216539279	intronic	MREG	NA	rs934151	JASPAR	MA0112.2	ESR1	0.000725808	0.00567742	0.000289705	0.000434558	DECREASE
chr7	130942217	intergenic	PODXL,LOC101928782	dist=50301;dist=303302	rs7780168	TRANSFAC	M04455	ESR1	0.00123878	0.000135482	0.000144987	0.000434961	INCREASE
chr14	72463310	intronic	DCAF4	NA	rs1079560	TRANSFAC	M04455	ESR1	0.000984779	0.00645952	0.000445159	0.000445159	DECREASE
chr9	93954128	ncRNA_intronic	LINC00475	NA	rs1537412	TRANSFAC	M04455	ESR1	0.000984779	0.00645952	0.000445159	0.000445159	DECREASE
chr7	2500316	intergenic	GRIFIN,LFNG	dist=17773;dist=18373	rs34114302	TRANSFAC	M02261	ESR1	0.000408751	0.0030167	0.000362139	0.000445159	DECREASE
chr7	2500316	intergenic	GRIFIN,LFNG	dist=17773;dist=18373	rs34114302	JASPAR	MA0112.2	ESR1	0.000408751	0.0030167	0.000362139	0.000445159	DECREASE
chr7	2500316	intergenic	GRIFIN,LFNG	dist=17773;dist=18373	rs34114302	TRANSFAC	M04455	ESR1	0.000277006	0.00180441	0.000445159	0.000445159	DECREASE
chr13	43494526	ncRNA_exonic	LINC00284	NA	rs4418956	TRANSFAC	M04455	ESR1	0.000984779	0.00645952	0.000445159	0.000445159	DECREASE
chr10	103381665	intronic	FBXW4	NA	rs61874049	TRANSFAC	M04455	ESR1	0.000406639	0.00265908	0.000445159	0.000445159	DECREASE
chr15	65206338	intronic	SMAD3	NA	rs7173555	TRANSFAC	M04455	ESR1	0.00281389	0.0004354	0.000445159	0.000445159	INCREASE
chr13	47473694	upstream	SUCLA2	NA	rs7335797	TRANSFAC	M04455	ESR1	0.000599028	0.00389197	0.000445159	0.000445159	DECREASE
chr6	114973170	intergenic	HS3ST5,FRK	dist=482436;dist=1396216	rs74870003	TRANSFAC	M04455	ESR1	0.000883895	0.00570697	0.000445159	0.000445159	DECREASE
chr1	199521822	intronic	PKP1	NA	rs832164	TRANSFAC	M04455	ESR1	0.00403954	0.000611933	0.000445159	0.000445159	INCREASE
chr5	126880839	upstream	PRRC1	NA	rs411970	TRANSFAC	M02261	ESR1	0.00211168	0.000230447	0.000178475	0.000446188	INCREASE
chr5	126880839	upstream	PRRC1	NA	rs411970	JASPAR	MA0112.2	ESR1	0.00211168	0.000230447	0.000178475	0.000446188	INCREASE
chr11	64942435	intergenic	FRMD8,NEAT1	dist=4864;dist=4410	rs2904977	TRANSFAC	M02261	ESR1	0.00520053	0.000687993	0.000334682	0.000446243	INCREASE
chr11	64942435	intergenic	FRMD8,NEAT1	dist=4864;dist=4410	rs2904977	JASPAR	MA0112.2	ESR1	0.00520053	0.000687993	0.000334682	0.000446243	INCREASE
chr17	76627628	intronic	BAIAP2	NA	rs34340329	TRANSFAC	M02261	ESR1	1.57466e-05	0.000118898	0.000334682	0.000446243	DECREASE
chr17	76627628	intronic	BAIAP2	NA	rs34340329	JASPAR	MA0112.2	ESR1	1.57466e-05	0.000118898	0.000334682	0.000446243	DECREASE
chr17	68148163	ncRNA_exonic	LINC00511	NA	rs56342858	TRANSFAC	M04455	ESR1	0.00360606	0.000488298	0.000306065	0.000446243	INCREASE
chr17	68148163	ncRNA_exonic	LINC00511	NA	rs56342858	TRANSFAC	M02261	ESR1	0.00689497	0.000920619	0.000334682	0.000446243	INCREASE
chr17	68148163	ncRNA_exonic	LINC00511	NA	rs56342858	JASPAR	MA0112.2	ESR1	0.00689497	0.000920619	0.000334682	0.000446243	INCREASE
chr1	201367652	intronic	ADORA1	NA	rs3766568	TRANSFAC	M04455	ESR1	0.000122671	0.00109531	0.000149793	0.00044938	DECREASE
chr5	176174474	intronic	UNC5A	NA	rs496431	TRANSFAC	M04455	ESR1	0.00131436	0.000145591	0.000149793	0.00044938	INCREASE
chr10	15938855	intronic	FAM188A	NA	rs12247946	TRANSFAC	M02261	ESR1	1.81436e-05	0.000134417	0.000362139	0.00045213	DECREASE
chr10	15938855	intronic	FAM188A	NA	rs12247946	JASPAR	MA0112.2	ESR1	1.81436e-05	0.000134417	0.000362139	0.00045213	DECREASE
chr18	72930294	intronic	MBP	NA	rs1026520	TRANSFAC	M02261	ESR1	0.00555469	0.000807201	0.000453418	0.000453418	INCREASE
chr18	72930294	intronic	MBP	NA	rs1026520	JASPAR	MA0112.2	ESR1	0.00555469	0.000807201	0.000453418	0.000453418	INCREASE
chr20	4090809	intronic	SMOX	NA	rs13040038	TRANSFAC	M02261	ESR1	7.4277e-05	1.09729e-05	0.000453418	0.000453418	INCREASE
chr20	4090809	intronic	SMOX	NA	rs13040038	JASPAR	MA0112.2	ESR1	7.4277e-05	1.09729e-05	0.000453418	0.000453418	INCREASE
chr2	143079685	intergenic	LRP1B,KYNU	dist=473945;dist=271980	rs16857715	TRANSFAC	M04455	ESR1	0.00147874	0.000217804	0.000372718	0.000453418	INCREASE
chr2	143079685	intergenic	LRP1B,KYNU	dist=473945;dist=271980	rs16857715	TRANSFAC	M02261	ESR1	0.00465466	0.000687993	0.000453418	0.000453418	INCREASE
chr2	143079685	intergenic	LRP1B,KYNU	dist=473945;dist=271980	rs16857715	JASPAR	MA0112.2	ESR1	0.00465466	0.000687993	0.000453418	0.000453418	INCREASE
chr11	48313401	intergenic	OR4C3,OR4C45	dist=9343;dist=10075	rs1905279	TRANSFAC	M04455	ESR1	0.000135482	0.00114192	0.000188278	0.000453418	DECREASE
chr11	48313401	intergenic	OR4C3,OR4C45	dist=9343;dist=10075	rs1905279	TRANSFAC	M02261	ESR1	0.000326062	0.00221615	0.000453418	0.000453418	DECREASE
chr11	48313401	intergenic	OR4C3,OR4C45	dist=9343;dist=10075	rs1905279	JASPAR	MA0112.2	ESR1	0.000326062	0.00221615	0.000453418	0.000453418	DECREASE
chr5	141193066	intergenic	ARAP3,PCDH1	dist=151082;dist=19794	rs248495	TRANSFAC	M04455	ESR1	0.000488298	0.00360606	0.000306065	0.000453418	DECREASE
chr5	141193066	intergenic	ARAP3,PCDH1	dist=151082;dist=19794	rs248495	TRANSFAC	M02261	ESR1	0.000554034	0.0037996	0.000453418	0.000453418	DECREASE
chr5	141193066	intergenic	ARAP3,PCDH1	dist=151082;dist=19794	rs248495	JASPAR	MA0112.2	ESR1	0.000554034	0.0037996	0.000453418	0.000453418	DECREASE
chr16	33871064	intergenic	LINC00273,UBE2MP1	dist=1060;dist=390239	rs382898	TRANSFAC	M04455	ESR1	0.000456265	0.00327755	0.000320937	0.000453418	DECREASE
chr16	33871064	intergenic	LINC00273,UBE2MP1	dist=1060;dist=390239	rs382898	TRANSFAC	M02261	ESR1	0.000786109	0.00543433	0.000453418	0.000453418	DECREASE
chr16	33871064	intergenic	LINC00273,UBE2MP1	dist=1060;dist=390239	rs382898	JASPAR	MA0112.2	ESR1	0.000786109	0.00543433	0.000453418	0.000453418	DECREASE
chr3	112983504	intronic	PHLDB2,PLCXD2	NA	rs4682313	TRANSFAC	M02261	ESR1	0.0037996	0.000554034	0.000453418	0.000453418	INCREASE
chr3	112983504	intronic	PHLDB2,PLCXD2	NA	rs4682313	JASPAR	MA0112.2	ESR1	0.0037996	0.000554034	0.000453418	0.000453418	INCREASE
chr11	80301625	intergenic	LOC101928944,LOC101928989	dist=150131;dist=966916	rs4945463	TRANSFAC	M04455	ESR1	0.000355105	0.00265908	0.000281196	0.000461087	DECREASE
chr9	135361358	intergenic	SLC2A6,TMEM8C	dist=27261;dist=8171	rs117424635	TRANSFAC	M02261	ESR1	0.00346691	0.000456938	0.000310831	0.000466246	INCREASE
chr9	135361358	intergenic	SLC2A6,TMEM8C	dist=27261;dist=8171	rs117424635	JASPAR	MA0112.2	ESR1	0.00346691	0.000456938	0.000310831	0.000466246	INCREASE
chr10	11770088	intergenic	USP6NL,ECHDC3	dist=76403;dist=54274	rs17150712	TRANSFAC	M02261	ESR1	0.00211168	0.000274458	0.000310831	0.000466246	INCREASE
chr10	11770088	intergenic	USP6NL,ECHDC3	dist=76403;dist=54274	rs17150712	JASPAR	MA0112.2	ESR1	0.00211168	0.000274458	0.000310831	0.000466246	INCREASE
chr4	2771911	intronic	SH3BP2	NA	rs393635	TRANSFAC	M02261	ESR1	0.000786109	0.000101826	0.000310831	0.000466246	INCREASE
chr4	2771911	intronic	SH3BP2	NA	rs393635	JASPAR	MA0112.2	ESR1	0.000786109	0.000101826	0.000310831	0.000466246	INCREASE
chr19	43896801	intronic	ACTN4	NA	rs73038924	TRANSFAC	M02261	ESR1	0.000118898	0.000920619	0.000310831	0.000466246	DECREASE
chr19	43896801	intronic	ACTN4	NA	rs73038924	JASPAR	MA0112.2	ESR1	0.000118898	0.000920619	0.000310831	0.000466246	DECREASE
chr5	1593324	intergenic	LPCAT1,SDHAP3	dist=16248;dist=31749	rs28875329	TRANSFAC	M04455	ESR1	0.000759576	7.46111e-05	0.000116617	0.00046647	INCREASE
chr3	64117899	exonic	PRICKLE2	NA	rs17720698	TRANSFAC	M02261	ESR1	0.00308788	0.00036526	0.000233618	0.000467236	INCREASE
chr3	64117899	exonic	PRICKLE2	NA	rs17720698	JASPAR	MA0112.2	ESR1	0.00308788	0.00036526	0.000233618	0.000467236	INCREASE
chr7	63784604	intronic	ZNF107	NA	rs2529	TRANSFAC	M04455	ESR1	0.000712212	0.00494053	0.000353566	0.000471422	DECREASE
chr10	80580104	intronic	ZMIZ1	NA	rs61853180	TRANSFAC	M04455	ESR1	0.00123878	0.000175283	0.000353566	0.000471422	INCREASE
chr3	16077142	intergenic	MIR563,GALNT15	dist=186782;dist=114046	rs62233383	TRANSFAC	M04455	ESR1	0.00256057	0.000363088	0.000353566	0.000471422	INCREASE
chr15	75676328	intergenic	HMG20A,LINGO1	dist=111328;dist=16096	rs12594829	TRANSFAC	M04455	ESR1	0.000963928	0.000110611	0.000157943	0.00047383	INCREASE
chr10	23001713	intronic	PIP4K2A	NA	rs16922578	TRANSFAC	M04455	ESR1	0.000963928	0.000110611	0.000157943	0.00047383	INCREASE
chr12	123420856	intronic	NCOR2	NA	rs3782257	TRANSFAC	M04455	ESR1	0.00013884	0.00121436	0.000157943	0.00047383	DECREASE
chr19	46803066	intergenic	CEACAM21,CEACAM4	dist=18029;dist=14118	rs3843747	TRANSFAC	M04455	ESR1	0.000102075	0.000902979	0.000157943	0.00047383	DECREASE
chr2	237266605	intergenic	ACKR3,COPS8	dist=110872;dist=392218	rs75277599	TRANSFAC	M04455	ESR1	0.001508	0.000171401	0.000157943	0.00047383	INCREASE
chr19	40714192	intergenic	SBSN,GAPDHS	dist=3099;dist=1962	rs8112853	TRANSFAC	M04455	ESR1	0.000171401	0.001508	0.000157943	0.00047383	DECREASE
chr17	31352036	ncRNA_intronic	CCL15-CCL14	NA	rs854624	TRANSFAC	M04455	ESR1	0.00142127	0.000159789	0.000157943	0.00047383	INCREASE
chr8	143666631	intergenic	BAI1,ARC	dist=43261;dist=22776	rs4977095	TRANSFAC	M04455	ESR1	0.000332275	0.00260948	0.000236926	0.000473853	DECREASE
chr6	7439438	intergenic	RIOK1,DSP	dist=76169;dist=47431	rs78415566	TRANSFAC	M04455	ESR1	9.42779e-05	0.000922973	0.000119481	0.000477923	DECREASE
chrX	2625523	intronic	CD99	NA	rs184404412	TRANSFAC	M02261	ESR1	0.000539087	5.92815e-05	0.000191251	0.000478129	INCREASE
chrX	2625523	intronic	CD99	NA	rs184404412	JASPAR	MA0112.2	ESR1	0.000539087	5.92815e-05	0.000191251	0.000478129	INCREASE
chr16	76643862	intergenic	CLEC3A,WWOX	dist=20360;dist=46949	rs8045479	TRANSFAC	M04455	ESR1	0.0012888	0.000149119	0.000169976	0.000482853	INCREASE
chr16	76643862	intergenic	CLEC3A,WWOX	dist=20360;dist=46949	rs8045479	TRANSFAC	M02261	ESR1	0.00153412	0.00021097	0.000362139	0.000482853	INCREASE
chr16	76643862	intergenic	CLEC3A,WWOX	dist=20360;dist=46949	rs8045479	JASPAR	MA0112.2	ESR1	0.00153412	0.00021097	0.000362139	0.000482853	INCREASE
chr10	101318008	intergenic	NKX2-3,SLC25A28	dist=31738;dist=42257	rs12268645	TRANSFAC	M02261	ESR1	3.86067e-05	0.000258999	0.000486113	0.000486113	DECREASE
chr10	101318008	intergenic	NKX2-3,SLC25A28	dist=31738;dist=42257	rs12268645	JASPAR	MA0112.2	ESR1	3.86067e-05	0.000258999	0.000486113	0.000486113	DECREASE
chr22	40451735	intronic	MEI1	NA	rs55906525	TRANSFAC	M04455	ESR1	0.00389197	0.000599028	0.000445159	0.000486113	INCREASE
chr22	40451735	intronic	MEI1	NA	rs55906525	TRANSFAC	M02261	ESR1	0.00201166	0.000299243	0.000486113	0.000486113	INCREASE
chr22	40451735	intronic	MEI1	NA	rs55906525	JASPAR	MA0112.2	ESR1	0.00201166	0.000299243	0.000486113	0.000486113	INCREASE
chr11	69009607	ncRNA_exonic	LOC101928292	NA	rs600375	TRANSFAC	M02261	ESR1	0.00268236	0.000397454	0.000486113	0.000486113	INCREASE
chr11	69009607	ncRNA_exonic	LOC101928292	NA	rs600375	JASPAR	MA0112.2	ESR1	0.00268236	0.000397454	0.000486113	0.000486113	INCREASE
chr1	22547745	intergenic	WNT4,ZBTB40	dist=205639;dist=103186	rs6664282	TRANSFAC	M02261	ESR1	0.000786109	0.00520053	0.000486113	0.000486113	DECREASE
chr1	22547745	intergenic	WNT4,ZBTB40	dist=205639;dist=103186	rs6664282	JASPAR	MA0112.2	ESR1	0.000786109	0.00520053	0.000486113	0.000486113	DECREASE
chr6	3693510	intronic	PXDC1	NA	rs1547144	TRANSFAC	M04455	ESR1	0.0004354	0.00334165	0.000247817	0.000495635	DECREASE
chr17	13590461	intergenic	HS3ST3A1,CDRT15P1	dist=144492;dist=278079	rs16948406	TRANSFAC	M04455	ESR1	0.00237507	0.000310864	0.000247817	0.000495635	INCREASE
chr18	11167794	intergenic	PIEZO2,LINC01255	dist=29033;dist=310775	rs7228062	TRANSFAC	M04455	ESR1	0.000416111	0.00321634	0.000247817	0.000495635	DECREASE
chr5	126880839	upstream	PRRC1	NA	rs411970	TRANSFAC	M04455	ESR1	0.00451279	0.000639577	0.000353566	0.000496374	INCREASE
chr5	1854689	intronic	NDUFS6	NA	rs2242412	TRANSFAC	M04455	ESR1	0.00540701	0.000793213	0.000372718	0.000496958	INCREASE
chr4	670843	intronic	MFSD7	NA	rs7690350	TRANSFAC	M04455	ESR1	0.000303641	0.00207418	0.000372718	0.000496958	DECREASE
chr17	78165547	downstream	WDR45B	NA	rs111487091	TRANSFAC	M02261	ESR1	1.09211e-07	9.06113e-07	0.000249878	0.000499755	DECREASE
chr17	78165547	downstream	WDR45B	NA	rs111487091	JASPAR	MA0112.2	ESR1	1.09211e-07	9.06113e-07	0.000249878	0.000499755	DECREASE
chr3	124272192	intronic	PDIA5	NA	rs9858743	TRANSFAC	M02261	ESR1	0.00178004	0.000217288	0.000249878	0.000499755	INCREASE
chr3	124272192	intronic	PDIA5	NA	rs9858743	JASPAR	MA0112.2	ESR1	0.00178004	0.000217288	0.000249878	0.000499755	INCREASE
chr12	6068508	intronic	VWF	NA	rs10849382	TRANSFAC	M02261	ESR1	0.00555469	0.000745423	0.000334682	0.000502024	INCREASE
chr12	6068508	intronic	VWF	NA	rs10849382	JASPAR	MA0112.2	ESR1	0.00555469	0.000745423	0.000334682	0.000502024	INCREASE
chr5	1941283	ncRNA_intronic	CTD-2194D22.4	NA	rs260408	TRANSFAC	M02261	ESR1	0.000569364	0.00425542	0.000334682	0.000502024	DECREASE
chr5	1941283	ncRNA_intronic	CTD-2194D22.4	NA	rs260408	JASPAR	MA0112.2	ESR1	0.000569364	0.00425542	0.000334682	0.000502024	DECREASE
chr16	33870703	upstream	LINC00273	NA	rs405629	TRANSFAC	M02261	ESR1	0.000706668	0.0053163	0.000334682	0.000502024	DECREASE
chr16	33870703	upstream	LINC00273	NA	rs405629	JASPAR	MA0112.2	ESR1	0.000706668	0.0053163	0.000334682	0.000502024	DECREASE
chr3	125753890	intronic	KALRN	NA	rs4995326	TRANSFAC	M02261	ESR1	0.000198838	0.00149629	0.000334682	0.000502024	DECREASE
chr3	125753890	intronic	KALRN	NA	rs4995326	JASPAR	MA0112.2	ESR1	0.000198838	0.00149629	0.000334682	0.000502024	DECREASE
chr1	12532021	intergenic	VPS13D,DHRS3	dist=37336;dist=18505	rs6541031	TRANSFAC	M02261	ESR1	0.00274644	0.00036526	0.000334682	0.000502024	INCREASE
chr1	12532021	intergenic	VPS13D,DHRS3	dist=37336;dist=18505	rs6541031	JASPAR	MA0112.2	ESR1	0.00274644	0.00036526	0.000334682	0.000502024	INCREASE
chr14	92688512	intergenic	ITPK1,MOAP1	dist=36496;dist=29782	rs72631624	TRANSFAC	M04455	ESR1	0.00237507	0.000379802	0.000505367	0.000505367	INCREASE
chr2	65647335	intergenic	SPRED2,MIR4778	dist=134175;dist=791550	rs79413939	TRANSFAC	M02261	ESR1	0.0006177	0.00543433	0.000203343	0.000508357	DECREASE
chr2	65647335	intergenic	SPRED2,MIR4778	dist=134175;dist=791550	rs79413939	JASPAR	MA0112.2	ESR1	0.0006177	0.00543433	0.000203343	0.000508357	DECREASE
chr8	134298112	intronic	WISP1	NA	rs11778573	TRANSFAC	M04455	ESR1	0.000188314	0.0016323	0.000169976	0.000509928	DECREASE
chr3	118480367	intergenic	LINC00901,IGSF11	dist=346592;dist=1621802	rs1996094	TRANSFAC	M04455	ESR1	0.00169789	0.000197268	0.000169976	0.000509928	INCREASE
chr19	18351927	intergenic	PGPEP1,GDF15	dist=10164;dist=6041	rs35673587	TRANSFAC	M04455	ESR1	0.00159984	0.000183828	0.000169976	0.000509928	INCREASE
chr1	224129994	intronic	TMEM63A	NA	rs360091	TRANSFAC	M04455	ESR1	0.00169789	0.000197268	0.000169976	0.000509928	INCREASE
chr20	46522878	intergenic	LINC00494,PREX1	dist=90090;dist=151322	rs4519592	TRANSFAC	M04455	ESR1	0.000212608	0.00184107	0.000169976	0.000509928	DECREASE
chr20	48484680	intergenic	LINC01271,PTPN1	dist=113394;dist=75585	rs6067445	TRANSFAC	M04455	ESR1	0.00169789	0.000217804	0.000236926	0.000518052	INCREASE
chr20	48484680	intergenic	LINC01271,PTPN1	dist=113394;dist=75585	rs6067445	TRANSFAC	M02261	ESR1	0.00346691	0.000456938	0.000310831	0.000518052	INCREASE
chr20	48484680	intergenic	LINC01271,PTPN1	dist=113394;dist=75585	rs6067445	JASPAR	MA0112.2	ESR1	0.00346691	0.000456938	0.000310831	0.000518052	INCREASE
chr7	1275803	intergenic	UNCX,MICALL2	dist=32664;dist=164718	rs10247821	TRANSFAC	M02261	ESR1	0.000118898	1.81436e-05	0.000525018	0.000525018	INCREASE
chr7	1275803	intergenic	UNCX,MICALL2	dist=32664;dist=164718	rs10247821	JASPAR	MA0112.2	ESR1	0.000118898	1.81436e-05	0.000525018	0.000525018	INCREASE
chr1	1004727	intergenic	RNF223,C1orf159	dist=5177;dist=2334	rs12411041	TRANSFAC	M02261	ESR1	0.00425542	0.000651985	0.000525018	0.000525018	INCREASE
chr1	1004727	intergenic	RNF223,C1orf159	dist=5177;dist=2334	rs12411041	JASPAR	MA0112.2	ESR1	0.00425542	0.000651985	0.000525018	0.000525018	INCREASE
chr2	10899382	intergenic	PDIA6,LOC101929733	dist=3828;dist=36462	rs1631885	TRANSFAC	M02261	ESR1	0.00125426	0.00019302	0.000525018	0.000525018	INCREASE
chr2	10899382	intergenic	PDIA6,LOC101929733	dist=3828;dist=36462	rs1631885	JASPAR	MA0112.2	ESR1	0.00125426	0.00019302	0.000525018	0.000525018	INCREASE
chr8	1558981	intronic	DLGAP2	NA	rs34951699	TRANSFAC	M02261	ESR1	0.00049645	0.00323478	0.000525018	0.000525018	DECREASE
chr8	1558981	intronic	DLGAP2	NA	rs34951699	JASPAR	MA0112.2	ESR1	0.00049645	0.00323478	0.000525018	0.000525018	DECREASE
chr22	43849212	intergenic	PHF21B,NUP50-AS1	dist=64739;dist=59091	rs4823279	TRANSFAC	M04455	ESR1	0.00119009	0.000142239	0.000188278	0.000525018	INCREASE
chr22	43849212	intergenic	PHF21B,NUP50-AS1	dist=64739;dist=59091	rs4823279	TRANSFAC	M02261	ESR1	0.00316056	0.000482941	0.000525018	0.000525018	INCREASE
chr22	43849212	intergenic	PHF21B,NUP50-AS1	dist=64739;dist=59091	rs4823279	JASPAR	MA0112.2	ESR1	0.00316056	0.000482941	0.000525018	0.000525018	INCREASE
chr18	44584759	intronic	CTIF	NA	rs58934498	TRANSFAC	M02261	ESR1	0.00555469	0.000850948	0.000525018	0.000525018	INCREASE
chr18	44584759	intronic	CTIF	NA	rs58934498	JASPAR	MA0112.2	ESR1	0.00555469	0.000850948	0.000525018	0.000525018	INCREASE
chr2	65685195	intergenic	SPRED2,MIR4778	dist=172035;dist=753690	rs76012127	TRANSFAC	M04455	ESR1	0.000523406	0.00353945	0.000372718	0.000525018	DECREASE
chr2	65685195	intergenic	SPRED2,MIR4778	dist=172035;dist=753690	rs76012127	TRANSFAC	M02261	ESR1	0.000524513	0.00338793	0.000525018	0.000525018	DECREASE
chr2	65685195	intergenic	SPRED2,MIR4778	dist=172035;dist=753690	rs76012127	JASPAR	MA0112.2	ESR1	0.000524513	0.00338793	0.000525018	0.000525018	DECREASE
chr8	119702442	ncRNA_exonic	SAMD12-AS1	NA	rs880034	TRANSFAC	M04455	ESR1	0.000846436	0.00531031	0.000505367	0.000525018	DECREASE
chr8	119702442	ncRNA_exonic	SAMD12-AS1	NA	rs880034	TRANSFAC	M02261	ESR1	0.000786109	0.00508701	0.000525018	0.000525018	DECREASE
chr8	119702442	ncRNA_exonic	SAMD12-AS1	NA	rs880034	JASPAR	MA0112.2	ESR1	0.000786109	0.00508701	0.000525018	0.000525018	DECREASE
chr16	75655182	intergenic	MIR4719,MON1B	dist=194765;dist=127135	rs285016	TRANSFAC	M04455	ESR1	0.000653641	0.0045959	0.000353566	0.00053035	DECREASE
chr17	965242	intronic	ABR	NA	rs2440743	TRANSFAC	M02261	ESR1	0.00606017	0.000828809	0.000362139	0.000543209	INCREASE
chr17	965242	intronic	ABR	NA	rs2440743	JASPAR	MA0112.2	ESR1	0.00606017	0.000828809	0.000362139	0.000543209	INCREASE
chr5	14925689	upstream	ANKH	NA	rs2934814	TRANSFAC	M02261	ESR1	0.00331056	0.000456938	0.000362139	0.000543209	INCREASE
chr5	14925689	upstream	ANKH	NA	rs2934814	JASPAR	MA0112.2	ESR1	0.00331056	0.000456938	0.000362139	0.000543209	INCREASE
chr16	11461384	intergenic	RMI2,LOC101927131	dist=108266;dist=5233	rs35839588	TRANSFAC	M02261	ESR1	0.000873624	0.00646566	0.000362139	0.000543209	DECREASE
chr16	11461384	intergenic	RMI2,LOC101927131	dist=108266;dist=5233	rs35839588	JASPAR	MA0112.2	ESR1	0.000873624	0.00646566	0.000362139	0.000543209	DECREASE
chr5	170796844	intronic	FGF18	NA	rs4073716	TRANSFAC	M02261	ESR1	0.00042034	0.00308788	0.000362139	0.000543209	DECREASE
chr5	170796844	intronic	FGF18	NA	rs4073716	JASPAR	MA0112.2	ESR1	0.00042034	0.00308788	0.000362139	0.000543209	DECREASE
chr18	13237880	intronic	LDLRAD4	NA	rs4797753	TRANSFAC	M02261	ESR1	0.000456938	0.00331056	0.000362139	0.000543209	DECREASE
chr18	13237880	intronic	LDLRAD4	NA	rs4797753	JASPAR	MA0112.2	ESR1	0.000456938	0.00331056	0.000362139	0.000543209	DECREASE
chr16	33871072	intergenic	LINC00273,UBE2MP1	dist=1068;dist=390231	rs62028859	TRANSFAC	M02261	ESR1	0.000786109	0.00580254	0.000362139	0.000543209	DECREASE
chr16	33871072	intergenic	LINC00273,UBE2MP1	dist=1068;dist=390231	rs62028859	JASPAR	MA0112.2	ESR1	0.000786109	0.00580254	0.000362139	0.000543209	DECREASE
chr6	138841050	intronic	NHSL1	NA	rs35202037	TRANSFAC	M04455	ESR1	0.00623777	0.000922973	0.000411044	0.000548058	INCREASE
chr11	69783282	intergenic	FADD,PPFIA1	dist=52126;dist=11172	rs571554	TRANSFAC	M04455	ESR1	0.000943555	0.000102075	0.000144987	0.000555077	INCREASE
chr11	69783282	intergenic	FADD,PPFIA1	dist=52126;dist=11172	rs571554	TRANSFAC	M02261	ESR1	0.000204819	2.94678e-05	0.000416308	0.000555077	INCREASE
chr11	69783282	intergenic	FADD,PPFIA1	dist=52126;dist=11172	rs571554	JASPAR	MA0112.2	ESR1	0.000204819	2.94678e-05	0.000416308	0.000555077	INCREASE
chr2	65468932	intronic	SPRED2	NA	rs17534670	TRANSFAC	M04455	ESR1	0.00256057	0.000416111	0.000556215	0.000556215	INCREASE
chr14	95740892	UTR5	BDKRB2	NA	rs1799722	TRANSFAC	M04455	ESR1	0.00265908	0.0004354	0.000556215	0.000556215	INCREASE
chr16	33871072	intergenic	LINC00273,UBE2MP1	dist=1068;dist=390231	rs62028859	TRANSFAC	M04455	ESR1	0.000456265	0.00276151	0.000556215	0.000556215	DECREASE
chr19	43896801	intronic	ACTN4	NA	rs73038924	TRANSFAC	M04455	ESR1	0.000846436	0.00521682	0.000556215	0.000556215	DECREASE
chr22	35904580	intergenic	IL2RB,C1QTNF6	dist=28672;dist=1572	rs229513	TRANSFAC	M04455	ESR1	0.000488298	0.00367573	0.000281196	0.000562391	DECREASE
chr17	46088186	intronic	ABCC3	NA	rs62059746	TRANSFAC	M04455	ESR1	0.000523406	0.00389197	0.000281196	0.000562391	DECREASE
chr1	143705293	intronic	NBPF12,NBPF20,PDE4DIP	NA	rs2596264	TRANSFAC	M04455	ESR1	0.00119009	0.000142239	0.000188278	0.000564834	INCREASE
chr9	86578668	intronic	NTRK2	NA	rs4877288	TRANSFAC	M04455	ESR1	0.000188314	0.0015678	0.000188278	0.000564834	DECREASE
chr10	43169833	intergenic	RASGEF1A,FXYD4	dist=87460;dist=17265	rs10466239	TRANSFAC	M02261	ESR1	0.000828809	0.0053163	0.000566632	0.000566632	DECREASE
chr10	43169833	intergenic	RASGEF1A,FXYD4	dist=87460;dist=17265	rs10466239	JASPAR	MA0112.2	ESR1	0.000828809	0.0053163	0.000566632	0.000566632	DECREASE
chr1	143701286	intronic	NBPF12,NBPF20,PDE4DIP	NA	rs1620351	TRANSFAC	M04455	ESR1	0.00321634	0.000511518	0.000505367	0.000566632	INCREASE
chr1	143701286	intronic	NBPF12,NBPF20,PDE4DIP	NA	rs1620351	TRANSFAC	M02261	ESR1	0.00346691	0.000539087	0.000566632	0.000566632	INCREASE
chr1	143701286	intronic	NBPF12,NBPF20,PDE4DIP	NA	rs1620351	JASPAR	MA0112.2	ESR1	0.00346691	0.000539087	0.000566632	0.000566632	INCREASE
chr10	46424708	intergenic	GPRIN2,NPY4R	dist=4134;dist=78832	rs3127846	TRANSFAC	M04455	ESR1	0.00029682	0.00203356	0.000372718	0.000566632	DECREASE
chr10	46424708	intergenic	GPRIN2,NPY4R	dist=4134;dist=78832	rs3127846	TRANSFAC	M02261	ESR1	0.000969906	0.00619274	0.000566632	0.000566632	DECREASE
chr10	46424708	intergenic	GPRIN2,NPY4R	dist=4134;dist=78832	rs3127846	JASPAR	MA0112.2	ESR1	0.000969906	0.00619274	0.000566632	0.000566632	DECREASE
chr20	46522878	intergenic	LINC00494,PREX1	dist=90090;dist=151322	rs4519592	TRANSFAC	M02261	ESR1	0.000335482	0.00216335	0.000566632	0.000566632	DECREASE
chr20	46522878	intergenic	LINC00494,PREX1	dist=90090;dist=151322	rs4519592	JASPAR	MA0112.2	ESR1	0.000335482	0.00216335	0.000566632	0.000566632	DECREASE
chr16	84116350	intergenic	MIR5093,GSE1	dist=218918;dist=86180	rs62048395	TRANSFAC	M02261	ESR1	0.00543433	0.000850948	0.000566632	0.000566632	INCREASE
chr16	84116350	intergenic	MIR5093,GSE1	dist=218918;dist=86180	rs62048395	JASPAR	MA0112.2	ESR1	0.00543433	0.000850948	0.000566632	0.000566632	INCREASE
chr7	157106568	intronic	PTPRN2	NA	rs12668213	TRANSFAC	M04455	ESR1	8.06929e-05	0.000743829	0.000144987	0.000579948	DECREASE
chr19	2222181	intronic	OAZ1	NA	rs2523174	TRANSFAC	M04455	ESR1	0.000727882	7.86197e-05	0.000144987	0.000579948	INCREASE
chr16	84105685	intergenic	MIR5093,GSE1	dist=208253;dist=96845	rs56061621	TRANSFAC	M02261	ESR1	0.00362985	0.000510305	0.0003888	0.000583201	INCREASE
chr16	84105685	intergenic	MIR5093,GSE1	dist=208253;dist=96845	rs56061621	JASPAR	MA0112.2	ESR1	0.00362985	0.000510305	0.0003888	0.000583201	INCREASE
chr2	65647335	intergenic	SPRED2,MIR4778	dist=134175;dist=791550	rs79413939	TRANSFAC	M04455	ESR1	0.000743829	0.00521682	0.000353566	0.000589277	DECREASE
chr12	13257866	intronic	EMP1	NA	rs2277395	TRANSFAC	M04455	ESR1	0.00265908	0.000406639	0.000445159	0.000593545	INCREASE
chr11	61922748	intergenic	ASRGL1,SCGB1A1	dist=5285;dist=20335	rs7118835	TRANSFAC	M04455	ESR1	0.00256057	0.000388485	0.000445159	0.000593545	INCREASE
chr19	40266365	ncRNA_intronic	HPN-AS1	NA	rs7250633	TRANSFAC	M04455	ESR1	0.00176834	0.000270268	0.000445159	0.000593545	INCREASE
chr2	10544995	intergenic	LOC101929715,NOL10	dist=31866;dist=83348	rs818182	TRANSFAC	M04455	ESR1	0.000171401	0.00142127	0.000201249	0.000603748	DECREASE
chr2	47144398	intronic	TTC7A	NA	rs2436768	TRANSFAC	M04455	ESR1	0.000179485	0.00134082	0.000281196	0.000604558	DECREASE
chr2	47144398	intronic	TTC7A	NA	rs2436768	TRANSFAC	M02261	ESR1	0.000651985	0.00445104	0.000453418	0.000604558	DECREASE
chr2	47144398	intronic	TTC7A	NA	rs2436768	JASPAR	MA0112.2	ESR1	0.000651985	0.00445104	0.000453418	0.000604558	DECREASE
chr17	73929111	intronic	PGS1	NA	rs2138127	TRANSFAC	M02261	ESR1	0.00076552	0.00475957	0.000609653	0.000609653	DECREASE
chr17	73929111	intronic	PGS1	NA	rs2138127	JASPAR	MA0112.2	ESR1	0.00076552	0.00475957	0.000609653	0.000609653	DECREASE
chr19	46803066	intergenic	CEACAM21,CEACAM4	dist=18029;dist=14118	rs3843747	TRANSFAC	M02261	ESR1	0.000873624	0.00543433	0.000609653	0.000609653	DECREASE
chr19	46803066	intergenic	CEACAM21,CEACAM4	dist=18029;dist=14118	rs3843747	JASPAR	MA0112.2	ESR1	0.000873624	0.00543433	0.000609653	0.000609653	DECREASE
chr8	143021417	intergenic	MROH5,MIR4472-1	dist=434905;dist=234190	rs4260922	TRANSFAC	M02261	ESR1	0.000408751	6.53283e-05	0.000609653	0.000609653	INCREASE
chr8	143021417	intergenic	MROH5,MIR4472-1	dist=434905;dist=234190	rs4260922	JASPAR	MA0112.2	ESR1	0.000408751	6.53283e-05	0.000609653	0.000609653	INCREASE
chr16	9827	intergenic	LOC100288778,POLR3K	dist=2503;dist=27152	rs72481021	TRANSFAC	M02261	ESR1	0.000745423	0.000118898	0.000609653	0.000609653	INCREASE
chr16	9827	intergenic	LOC100288778,POLR3K	dist=2503;dist=27152	rs72481021	JASPAR	MA0112.2	ESR1	0.000745423	0.000118898	0.000609653	0.000609653	INCREASE
chr10	104564412	UTR3	WBP1L	NA	rs284855	TRANSFAC	M04455	ESR1	0.00396451	0.000547216	0.000306065	0.00061213	INCREASE
chr10	397584	intronic	DIP2C	NA	rs3922851	TRANSFAC	M04455	ESR1	0.000488298	0.00360606	0.000306065	0.00061213	DECREASE
chr16	86607867	intronic	BANP	NA	rs6540147	TRANSFAC	M04455	ESR1	0.00029682	0.0021984	0.000306065	0.00061213	DECREASE
chr16	33871697	intergenic	LINC00273,UBE2MP1	dist=1693;dist=389606	rs112341866	TRANSFAC	M02261	ESR1	0.000669769	0.00508701	0.000310831	0.000621662	DECREASE
chr16	33871697	intergenic	LINC00273,UBE2MP1	dist=1693;dist=389606	rs112341866	JASPAR	MA0112.2	ESR1	0.000669769	0.00508701	0.000310831	0.000621662	DECREASE
chr12	120088697	intronic	P2RX7	NA	rs208311	TRANSFAC	M02261	ESR1	0.000326062	0.00249808	0.000310831	0.000621662	DECREASE
chr12	120088697	intronic	P2RX7	NA	rs208311	JASPAR	MA0112.2	ESR1	0.000326062	0.00249808	0.000310831	0.000621662	DECREASE
chr2	96994267	intronic	FAM178B	NA	rs1730122	TRANSFAC	M02261	ESR1	3.73749e-07	5.36561e-08	0.000416308	0.000624461	INCREASE
chr2	96994267	intronic	FAM178B	NA	rs1730122	JASPAR	MA0112.2	ESR1	3.73749e-07	5.36561e-08	0.000416308	0.000624461	INCREASE
chr19	4751731	intergenic	FEM1A,TICAM1	dist=5160;dist=15205	rs767959	TRANSFAC	M02261	ESR1	0.000807201	0.00567742	0.000416308	0.000624461	DECREASE
chr19	4751731	intergenic	FEM1A,TICAM1	dist=5160;dist=15205	rs767959	JASPAR	MA0112.2	ESR1	0.000807201	0.00567742	0.000416308	0.000624461	DECREASE
chr16	88176081	intronic	CPNE7	NA	rs352935	TRANSFAC	M04455	ESR1	0.00286787	0.000477522	0.000629331	0.000629331	INCREASE
chr5	151250523	intronic	GLRA1	NA	rs890832	TRANSFAC	M04455	ESR1	0.0045959	0.000775988	0.000629331	0.000629331	INCREASE
chr19	18734447	intronic	CRTC1	NA	chr19:18734447	TRANSFAC	M04455	ESR1	0.00297842	0.000466879	0.000477127	0.000636169	INCREASE
chr5	34644847	intergenic	C1QTNF3-AMACR,RAI14	dist=484457;dist=47343	rs10472932	TRANSFAC	M02261	ESR1	0.000873624	0.00606017	0.000416308	0.000636169	DECREASE
chr5	34644847	intergenic	C1QTNF3-AMACR,RAI14	dist=484457;dist=47343	rs10472932	JASPAR	MA0112.2	ESR1	0.000873624	0.00606017	0.000416308	0.000636169	DECREASE
chr5	34644847	intergenic	C1QTNF3-AMACR,RAI14	dist=484457;dist=47343	rs10472932	TRANSFAC	M04455	ESR1	0.000712212	0.0045959	0.000477127	0.000636169	DECREASE
chr1	7429752	intronic	CAMTA1	NA	rs1193229	TRANSFAC	M04455	ESR1	0.000355105	0.00224221	0.000477127	0.000636169	DECREASE
chr1	202715780	intronic	PIK3C2B	NA	rs6692377	TRANSFAC	M04455	ESR1	0.00199324	0.000310864	0.000477127	0.000636169	INCREASE
chr17	63857346	intronic	ARSG	NA	rs9902090	TRANSFAC	M04455	ESR1	0.000488298	0.00309568	0.000477127	0.000636169	DECREASE
chr9	70305811	intronic	PGM5	NA	rs7039076	TRANSFAC	M02261	ESR1	0.000274458	4.12713e-05	0.000486113	0.000648151	INCREASE
chr9	70305811	intronic	PGM5	NA	rs7039076	JASPAR	MA0112.2	ESR1	0.000274458	4.12713e-05	0.000486113	0.000648151	INCREASE
chr1	178464523	intergenic	FLJ23867,LHX4	dist=28041;dist=1533	rs7530324	TRANSFAC	M04455	ESR1	0.000488298	0.00334165	0.000372718	0.000648151	DECREASE
chr1	178464523	intergenic	FLJ23867,LHX4	dist=28041;dist=1533	rs7530324	TRANSFAC	M02261	ESR1	4.26694e-05	0.000282504	0.000486113	0.000648151	DECREASE
chr1	178464523	intergenic	FLJ23867,LHX4	dist=28041;dist=1533	rs7530324	JASPAR	MA0112.2	ESR1	4.26694e-05	0.000282504	0.000486113	0.000648151	DECREASE
chr17	46337764	intergenic	TOB1-AS1,SPAG9	dist=37033;dist=56770	rs149878235	TRANSFAC	M04455	ESR1	0.000511518	0.00315559	0.000505367	0.000649939	DECREASE
chr2	9162987	intergenic	MBOAT2,ASAP2	dist=101660;dist=101358	rs2666203	TRANSFAC	M04455	ESR1	0.000902979	0.00521682	0.000661643	0.000661643	DECREASE
chr7	130961351	intergenic	PODXL,LOC101928782	dist=69435;dist=284168	rs2971746	TRANSFAC	M04455	ESR1	0.000303641	0.00176834	0.000661643	0.000661643	DECREASE
chr12	46623896	intergenic	VDR,TMEM106C	dist=38815;dist=19701	rs3923693	TRANSFAC	M04455	ESR1	0.00512386	0.000883895	0.000661643	0.000661643	INCREASE
chr6	23223707	intergenic	HDGFL1,NRSN1	dist=544978;dist=1010686	rs9466624	TRANSFAC	M04455	ESR1	0.00360606	0.000625699	0.000661643	0.000661643	INCREASE
chr7	100782577	intergenic	IFT22,COL26A1	dist=30753;dist=10244	rs4727485	TRANSFAC	M04455	ESR1	0.00451279	0.000696862	0.000445159	0.000667738	INCREASE
chr19	40298312	upstream	FXYD3	NA	rs897761	TRANSFAC	M02261	ESR1	0.00646566	0.000944972	0.000453418	0.000680127	INCREASE
chr19	40298312	upstream	FXYD3	NA	rs897761	JASPAR	MA0112.2	ESR1	0.00646566	0.000944972	0.000453418	0.000680127	INCREASE
chr9	133459479	intronic	RAPGEF1	NA	rs733530	TRANSFAC	M04455	ESR1	0.000922973	0.000107719	0.000169976	0.000693846	INCREASE
chr9	133459479	intronic	RAPGEF1	NA	rs733530	TRANSFAC	M02261	ESR1	0.00580254	0.000828809	0.000416308	0.000693846	INCREASE
chr9	133459479	intronic	RAPGEF1	NA	rs733530	JASPAR	MA0112.2	ESR1	0.00580254	0.000828809	0.000416308	0.000693846	INCREASE
chr16	71516486	intronic	ZFHX3	NA	rs11864105	TRANSFAC	M04455	ESR1	0.000759576	0.00427226	0.000699036	0.000699036	DECREASE
chr16	83736548	ncRNA_intronic	LOC400548	NA	rs28370933	TRANSFAC	M04455	ESR1	0.00427226	0.000759576	0.000699036	0.000699036	INCREASE
chr1	24832147	intergenic	NCMAP,SRRM1	dist=23742;dist=10034	rs4486394	TRANSFAC	M04455	ESR1	0.000682008	0.00389197	0.000699036	0.000699036	DECREASE
chr16	10639856	intronic	TEKT5	NA	rs6498097	TRANSFAC	M04455	ESR1	0.000864854	0.00494053	0.000699036	0.000699036	DECREASE
chr7	97782922	intronic	BAIAP2L1	NA	rs6963210	TRANSFAC	M04455	ESR1	0.000883895	0.00570697	0.000445159	0.000700024	DECREASE
chr7	97782922	intronic	BAIAP2L1	NA	rs6963210	TRANSFAC	M02261	ESR1	0.000469773	0.00308788	0.000525018	0.000700024	DECREASE
chr7	97782922	intronic	BAIAP2L1	NA	rs6963210	JASPAR	MA0112.2	ESR1	0.000469773	0.00308788	0.000525018	0.000700024	DECREASE
chr12	571684	intronic	NINJ2	NA	rs11063771	TRANSFAC	M04455	ESR1	0.005505	0.000793213	0.000353566	0.000707133	INCREASE
chr9	131298688	ncRNA_intronic	LINC00963	NA	rs10156524	TRANSFAC	M04455	ESR1	0.000599028	0.00360606	0.000629331	0.000708635	DECREASE
chr9	131298688	ncRNA_intronic	LINC00963	NA	rs10156524	TRANSFAC	M02261	ESR1	0.000687993	0.00406753	0.000708635	0.000708635	DECREASE
chr9	131298688	ncRNA_intronic	LINC00963	NA	rs10156524	JASPAR	MA0112.2	ESR1	0.000687993	0.00406753	0.000708635	0.000708635	DECREASE
chr12	571574	intronic	NINJ2	NA	rs11063770	TRANSFAC	M02261	ESR1	3.99179e-05	0.000237298	0.000708635	0.000708635	DECREASE
chr12	571574	intronic	NINJ2	NA	rs11063770	JASPAR	MA0112.2	ESR1	3.99179e-05	0.000237298	0.000708635	0.000708635	DECREASE
chr22	17542326	downstream	SLC25A1	NA	rs12485084	TRANSFAC	M02261	ESR1	0.0049757	0.000828809	0.000708635	0.000708635	INCREASE
chr22	17542326	downstream	SLC25A1	NA	rs12485084	JASPAR	MA0112.2	ESR1	0.0049757	0.000828809	0.000708635	0.000708635	INCREASE
chr15	75676328	intergenic	HMG20A,LINGO1	dist=111328;dist=16096	rs12594829	TRANSFAC	M02261	ESR1	0.0037996	0.000634628	0.000708635	0.000708635	INCREASE
chr15	75676328	intergenic	HMG20A,LINGO1	dist=111328;dist=16096	rs12594829	JASPAR	MA0112.2	ESR1	0.0037996	0.000634628	0.000708635	0.000708635	INCREASE
chr2	142331925	intronic	LRP1B	NA	rs1435594	TRANSFAC	M02261	ESR1	0.000217288	3.6099e-05	0.000708635	0.000708635	INCREASE
chr2	142331925	intronic	LRP1B	NA	rs1435594	JASPAR	MA0112.2	ESR1	0.000217288	3.6099e-05	0.000708635	0.000708635	INCREASE
chr8	101498872	intergenic	MIR4471,ANKRD46	dist=34623;dist=92284	rs17425970	TRANSFAC	M02261	ESR1	0.00206112	0.000345151	0.000708635	0.000708635	INCREASE
chr8	101498872	intergenic	MIR4471,ANKRD46	dist=34623;dist=92284	rs17425970	JASPAR	MA0112.2	ESR1	0.00206112	0.000345151	0.000708635	0.000708635	INCREASE
chr5	167951832	intergenic	PANK3,SLIT3	dist=12640;dist=69484	rs292491	TRANSFAC	M02261	ESR1	0.00508701	0.000850948	0.000708635	0.000708635	INCREASE
chr5	167951832	intergenic	PANK3,SLIT3	dist=12640;dist=69484	rs292491	JASPAR	MA0112.2	ESR1	0.00508701	0.000850948	0.000708635	0.000708635	INCREASE
chr11	2171216	intergenic	MIR4686,ASCL2	dist=20272;dist=75088	rs7125284	TRANSFAC	M02261	ESR1	3.15424e-05	0.000187356	0.000708635	0.000708635	DECREASE
chr11	2171216	intergenic	MIR4686,ASCL2	dist=20272;dist=75088	rs7125284	JASPAR	MA0112.2	ESR1	3.15424e-05	0.000187356	0.000708635	0.000708635	DECREASE
chr16	1659775	intronic	CRAMP1L	NA	rs742312	TRANSFAC	M02261	ESR1	0.000828809	0.0049757	0.000708635	0.000708635	DECREASE
chr16	1659775	intronic	CRAMP1L	NA	rs742312	JASPAR	MA0112.2	ESR1	0.000828809	0.0049757	0.000708635	0.000708635	DECREASE
chr7	130942217	intergenic	PODXL,LOC101928782	dist=50301;dist=303302	rs7780168	TRANSFAC	M02261	ESR1	0.000251573	4.26694e-05	0.000708635	0.000708635	INCREASE
chr7	130942217	intergenic	PODXL,LOC101928782	dist=50301;dist=303302	rs7780168	JASPAR	MA0112.2	ESR1	0.000251573	4.26694e-05	0.000708635	0.000708635	INCREASE
chr16	4674591	intronic	MGRN1	NA	rs841226	TRANSFAC	M02261	ESR1	0.00520053	0.000873624	0.000708635	0.000708635	INCREASE
chr16	4674591	intronic	MGRN1	NA	rs841226	JASPAR	MA0112.2	ESR1	0.00520053	0.000873624	0.000708635	0.000708635	INCREASE
chr10	3939166	intergenic	KLF6,MIR6078	dist=121693;dist=84186	rs9651513	TRANSFAC	M02261	ESR1	0.000873624	0.00520053	0.000708635	0.000708635	DECREASE
chr10	3939166	intergenic	KLF6,MIR6078	dist=121693;dist=84186	rs9651513	JASPAR	MA0112.2	ESR1	0.000873624	0.00520053	0.000708635	0.000708635	DECREASE
chr15	62025209	intronic	DAPK2	NA	rs9806191	TRANSFAC	M02261	ESR1	0.0053163	0.000896844	0.000708635	0.000708635	INCREASE
chr15	62025209	intronic	DAPK2	NA	rs9806191	JASPAR	MA0112.2	ESR1	0.0053163	0.000896844	0.000708635	0.000708635	INCREASE
chr4	160370059	intergenic	MIR3688-1,RAPGEF2	dist=100563;dist=38389	rs11944318	TRANSFAC	M04455	ESR1	0.000207431	0.0016323	0.000236926	0.000710779	DECREASE
chr12	63291282	intronic	RASSF3	NA	rs1520766	TRANSFAC	M04455	ESR1	0.000339684	0.00265908	0.000236926	0.000710779	DECREASE
chr22	38196026	intronic	MGAT3	NA	rs2267412	TRANSFAC	M04455	ESR1	0.000332275	0.00260948	0.000236926	0.000710779	DECREASE
chr6	39245460	intergenic	SAYSD1,KCNK5	dist=54617;dist=19265	rs2561413	TRANSFAC	M04455	ESR1	0.00199324	0.000251847	0.000236926	0.000710779	INCREASE
chr1	1070790	intergenic	LINC01342,MIR200B	dist=1493;dist=21557	rs4512588	TRANSFAC	M04455	ESR1	0.00246685	0.000310864	0.000236926	0.000710779	INCREASE
chr1	33401828	intronic	TRIM62	NA	rs591664	TRANSFAC	M04455	ESR1	0.000339684	0.00265908	0.000236926	0.000710779	DECREASE
chr5	173182162	intergenic	LOC101928154,CPEB4	dist=31611;dist=65775	rs13181767	TRANSFAC	M02261	ESR1	0.00191593	0.000217288	0.000203343	0.0007117	INCREASE
chr5	173182162	intergenic	LOC101928154,CPEB4	dist=31611;dist=65775	rs13181767	JASPAR	MA0112.2	ESR1	0.00191593	0.000217288	0.000203343	0.0007117	INCREASE
chr17	36917613	intergenic	KRT13,KRT15	dist=2222;dist=5910	rs4796606	TRANSFAC	M02261	ESR1	0.00338793	0.000432229	0.000289705	0.000724263	INCREASE
chr17	36917613	intergenic	KRT13,KRT15	dist=2222;dist=5910	rs4796606	JASPAR	MA0112.2	ESR1	0.00338793	0.000432229	0.000289705	0.000724263	INCREASE
chr15	58033058	intergenic	BNIP2,FOXB1	dist=264124;dist=50655	rs4774351	TRANSFAC	M02261	ESR1	0.00316056	0.000432229	0.000362139	0.000724279	INCREASE
chr15	58033058	intergenic	BNIP2,FOXB1	dist=264124;dist=50655	rs4774351	JASPAR	MA0112.2	ESR1	0.00316056	0.000432229	0.000362139	0.000724279	INCREASE
chr16	87361745	intronic	PIEZO1	NA	chr16:87361745	TRANSFAC	M02261	ESR1	0.00646566	0.000969906	0.000486113	0.00072917	INCREASE
chr16	87361745	intronic	PIEZO1	NA	chr16:87361745	JASPAR	MA0112.2	ESR1	0.00646566	0.000969906	0.000486113	0.00072917	INCREASE
chr19	56287100	intergenic	KLK14,CTU1	dist=7786;dist=5575	rs34974522	TRANSFAC	M02261	ESR1	0.00520053	0.000786109	0.000486113	0.00072917	INCREASE
chr19	56287100	intergenic	KLK14,CTU1	dist=7786;dist=5575	rs34974522	JASPAR	MA0112.2	ESR1	0.00520053	0.000786109	0.000486113	0.00072917	INCREASE
chr5	6449902	intergenic	MED10,UBE2QL1	dist=18263;dist=51834	rs4360006	TRANSFAC	M02261	ESR1	0.00287872	0.000432229	0.000486113	0.00072917	INCREASE
chr5	6449902	intergenic	MED10,UBE2QL1	dist=18263;dist=51834	rs4360006	JASPAR	MA0112.2	ESR1	0.00287872	0.000432229	0.000486113	0.00072917	INCREASE
chr1	96472608	intergenic	LOC100996635,LOC101928241	dist=719000;dist=19605	rs516902	TRANSFAC	M02261	ESR1	0.00216335	0.000326062	0.000486113	0.00072917	INCREASE
chr1	96472608	intergenic	LOC100996635,LOC101928241	dist=719000;dist=19605	rs516902	JASPAR	MA0112.2	ESR1	0.00216335	0.000326062	0.000486113	0.00072917	INCREASE
chr11	65537278	intronic	CST6	NA	rs9667817	TRANSFAC	M02261	ESR1	0.00076552	0.00508701	0.000486113	0.00072917	DECREASE
chr11	65537278	intronic	CST6	NA	rs9667817	JASPAR	MA0112.2	ESR1	0.00076552	0.00508701	0.000486113	0.00072917	DECREASE
chr3	64117899	exonic	PRICKLE2	NA	rs17720698	TRANSFAC	M04455	ESR1	0.00270969	0.000445827	0.000556215	0.00074162	INCREASE
chr4	89459187	intergenic	PPM1K,HERC6	dist=34180;dist=59728	rs4693949	TRANSFAC	M04455	ESR1	0.000793213	0.00442999	0.000742123	0.000742123	DECREASE
chr17	19568414	intergenic	SLC47A2,ALDH3A1	dist=7779;dist=13476	rs12945000	TRANSFAC	M04455	ESR1	0.00281389	0.000363088	0.000247817	0.000743452	INCREASE
chr14	90048429	intergenic	LINC00642,TTC7B	dist=53427;dist=28256	rs1297788	TRANSFAC	M04455	ESR1	0.0029227	0.000379802	0.000247817	0.000743452	INCREASE
chr1	164009486	intergenic	TMCO1,UCK2	dist=4703;dist=53870	rs2790050	TRANSFAC	M04455	ESR1	0.000406639	0.00309568	0.000247817	0.000743452	DECREASE
chr14	105161972	intergenic	MIR8071-2,MIR8071-2	dist=3410;dist=15578	rs8010914	TRANSFAC	M04455	ESR1	0.0004354	0.00334165	0.000247817	0.000743452	DECREASE
chr10	62426398	intergenic	RHOBTB1,LINC00845	dist=52359;dist=19641	rs2393709	TRANSFAC	M04455	ESR1	0.000743829	0.00512386	0.000372718	0.000745437	DECREASE
chr11	70869705	intronic	NADSYN1	NA	rs3763859	TRANSFAC	M04455	ESR1	0.00601878	0.000883895	0.000372718	0.000745437	INCREASE
chr8	8209852	intergenic	FAM86B3P,SGK223	dist=70055;dist=2816	rs6985501	TRANSFAC	M04455	ESR1	0.00503134	0.000727882	0.000372718	0.000745437	INCREASE
chr14	99091204	intronic	CCDC85C	NA	rs10147568	TRANSFAC	M04455	ESR1	0.00191532	0.000228641	0.000188278	0.000753112	INCREASE
chr3	129274326	intergenic	SEC61A1,RUVBL1-AS1	dist=1110;dist=3017	rs12695505	TRANSFAC	M04455	ESR1	0.0018778	0.000223009	0.000188278	0.000753112	INCREASE
chr16	1043155	intergenic	SOX8,SSTR5-AS1	dist=66175;dist=10928	rs2143280	TRANSFAC	M04455	ESR1	0.00119009	0.000142239	0.000188278	0.000753112	INCREASE
chr8	22662058	intronic	PEBP4	NA	rs2872238	TRANSFAC	M04455	ESR1	0.00180441	0.000212608	0.000188278	0.000753112	INCREASE
chr17	4384702	intronic	SPNS2	NA	rs12943653	TRANSFAC	M02261	ESR1	0.000828809	0.00486656	0.000763915	0.000763915	DECREASE
chr17	4384702	intronic	SPNS2	NA	rs12943653	JASPAR	MA0112.2	ESR1	0.000828809	0.00486656	0.000763915	0.000763915	DECREASE
chr3	143850632	intronic	PLS1	NA	rs13080785	TRANSFAC	M04455	ESR1	0.00396451	0.000572882	0.000353566	0.000763915	INCREASE
chr3	143850632	intronic	PLS1	NA	rs13080785	TRANSFAC	M02261	ESR1	0.0006177	0.000105047	0.000763915	0.000763915	INCREASE
chr3	143850632	intronic	PLS1	NA	rs13080785	JASPAR	MA0112.2	ESR1	0.0006177	0.000105047	0.000763915	0.000763915	INCREASE
chr19	40300708	intronic	FXYD3	NA	rs1672989	TRANSFAC	M04455	ESR1	0.000599028	0.00396451	0.000411044	0.000763915	DECREASE
chr19	40300708	intronic	FXYD3	NA	rs1672989	TRANSFAC	M02261	ESR1	0.000995435	0.00580254	0.000763915	0.000763915	DECREASE
chr19	40300708	intronic	FXYD3	NA	rs1672989	JASPAR	MA0112.2	ESR1	0.000995435	0.00580254	0.000763915	0.000763915	DECREASE
chr14	105427066	intergenic	ELK2AP,KIAA0125	dist=216877;dist=27817	rs2516970	TRANSFAC	M04455	ESR1	0.00601878	0.000943555	0.000477127	0.000763915	INCREASE
chr14	105427066	intergenic	ELK2AP,KIAA0125	dist=216877;dist=27817	rs2516970	TRANSFAC	M02261	ESR1	0.00486656	0.000828809	0.000763915	0.000763915	INCREASE
chr14	105427066	intergenic	ELK2AP,KIAA0125	dist=216877;dist=27817	rs2516970	JASPAR	MA0112.2	ESR1	0.00486656	0.000828809	0.000763915	0.000763915	INCREASE
chr14	94130536	intergenic	SERPINA5,SERPINA3	dist=1326;dist=17931	rs2854944	TRANSFAC	M04455	ESR1	0.00260948	0.000347391	0.000281196	0.000763915	INCREASE
chr14	94130536	intergenic	SERPINA5,SERPINA3	dist=1326;dist=17931	rs2854944	TRANSFAC	M02261	ESR1	0.00567742	0.000969906	0.000763915	0.000763915	INCREASE
chr14	94130536	intergenic	SERPINA5,SERPINA3	dist=1326;dist=17931	rs2854944	JASPAR	MA0112.2	ESR1	0.00567742	0.000969906	0.000763915	0.000763915	INCREASE
chr5	168459625	intronic	SLIT3	NA	rs296001	TRANSFAC	M02261	ESR1	0.0053163	0.000920619	0.000763915	0.000763915	INCREASE
chr5	168459625	intronic	SLIT3	NA	rs296001	JASPAR	MA0112.2	ESR1	0.0053163	0.000920619	0.000763915	0.000763915	INCREASE
chr18	53906187	intronic	NEDD4L	NA	rs75399661	TRANSFAC	M04455	ESR1	0.00260948	0.000406639	0.000477127	0.000763915	INCREASE
chr18	53906187	intronic	NEDD4L	NA	rs75399661	TRANSFAC	M02261	ESR1	0.000634628	0.00010836	0.000763915	0.000763915	INCREASE
chr18	53906187	intronic	NEDD4L	NA	rs75399661	JASPAR	MA0112.2	ESR1	0.000634628	0.00010836	0.000763915	0.000763915	INCREASE
chr10	100145917	intronic	PYROXD2	NA	rs7924209	TRANSFAC	M04455	ESR1	0.00381883	0.000547216	0.000353566	0.000763915	INCREASE
chr10	100145917	intronic	PYROXD2	NA	rs7924209	TRANSFAC	M02261	ESR1	0.000634628	0.00010836	0.000763915	0.000763915	INCREASE
chr10	100145917	intronic	PYROXD2	NA	rs7924209	JASPAR	MA0112.2	ESR1	0.000634628	0.00010836	0.000763915	0.000763915	INCREASE
chr19	44337574	intronic	PAK4	NA	rs692475	TRANSFAC	M02261	ESR1	0.00508701	0.000669769	0.000310831	0.000777077	INCREASE
chr19	44337574	intronic	PAK4	NA	rs692475	JASPAR	MA0112.2	ESR1	0.00508701	0.000669769	0.000310831	0.000777077	INCREASE
chr12	47466900	intronic	ADCY6	NA	rs11168740	TRANSFAC	M02261	ESR1	0.000725808	0.00520053	0.0003888	0.000777601	DECREASE
chr12	47466900	intronic	ADCY6	NA	rs11168740	JASPAR	MA0112.2	ESR1	0.000725808	0.00520053	0.0003888	0.000777601	DECREASE
chr10	79278953	intronic	DLG5	NA	rs1248681	TRANSFAC	M02261	ESR1	0.00445104	0.0006177	0.0003888	0.000777601	INCREASE
chr10	79278953	intronic	DLG5	NA	rs1248681	JASPAR	MA0112.2	ESR1	0.00445104	0.0006177	0.0003888	0.000777601	INCREASE
chr16	87361745	intronic	PIEZO1	NA	chr16:87361745	TRANSFAC	M04455	ESR1	0.00521682	0.000963928	0.000783418	0.000783418	INCREASE
chr7	72759527	intronic	STX1A	NA	rs10246283	TRANSFAC	M04455	ESR1	0.000696862	0.00374741	0.000783418	0.000783418	DECREASE
chr19	678237	intronic	PALM	NA	rs114422949	TRANSFAC	M04455	ESR1	0.00531031	0.000984779	0.000783418	0.000783418	INCREASE
chr19	56287100	intergenic	KLK14,CTU1	dist=7786;dist=5575	rs34974522	TRANSFAC	M04455	ESR1	0.00503134	0.000922973	0.000783418	0.000783418	INCREASE
chr16	87349798	intronic	PIEZO1	NA	rs3743975	TRANSFAC	M04455	ESR1	0.000943555	0.00512386	0.000783418	0.000783418	DECREASE
chr1	999097	intronic	RNF223	NA	rs9442366	TRANSFAC	M04455	ESR1	0.000902979	0.00494053	0.000783418	0.000783418	DECREASE
chr2	9870195	intergenic	YWHAQ,TAF1B	dist=181560;dist=30827	rs1913680	TRANSFAC	M02261	ESR1	0.000896844	0.00580254	0.000525018	0.000787527	DECREASE
chr2	9870195	intergenic	YWHAQ,TAF1B	dist=181560;dist=30827	rs1913680	JASPAR	MA0112.2	ESR1	0.000896844	0.00580254	0.000525018	0.000787527	DECREASE
chr11	68639857	intergenic	TPCN2,LOC338694	dist=25209;dist=31415	rs2924545	TRANSFAC	M04455	ESR1	0.00199324	0.000240084	0.000201249	0.000804998	INCREASE
chr1	34926836	intergenic	C1orf94,GJB5	dist=469518;dist=66399	rs563225	TRANSFAC	M04455	ESR1	0.000264027	0.0021564	0.000201249	0.000804998	DECREASE
chr1	109525711	intronic	KIAA1324	NA	rs587036	TRANSFAC	M04455	ESR1	0.000270268	0.0021984	0.000201249	0.000804998	DECREASE
chr7	157106568	intronic	PTPRN2	NA	rs12668213	TRANSFAC	M02261	ESR1	6.9669e-05	0.000432229	0.000609653	0.00081287	DECREASE
chr7	157106568	intronic	PTPRN2	NA	rs12668213	JASPAR	MA0112.2	ESR1	6.9669e-05	0.000432229	0.000609653	0.00081287	DECREASE
chr11	1774545	intergenic	CTSD,SYT8	dist=32747;dist=37571	rs10743001	TRANSFAC	M02261	ESR1	3.37482e-05	0.00019302	0.000820973	0.000820973	DECREASE
chr11	1774545	intergenic	CTSD,SYT8	dist=32747;dist=37571	rs10743001	JASPAR	MA0112.2	ESR1	3.37482e-05	0.00019302	0.000820973	0.000820973	DECREASE
chr16	1710323	intronic	MAPK8IP3	NA	rs144618815	TRANSFAC	M02261	ESR1	0.000251573	4.41121e-05	0.000820973	0.000820973	INCREASE
chr16	1710323	intronic	MAPK8IP3	NA	rs144618815	JASPAR	MA0112.2	ESR1	0.000251573	4.41121e-05	0.000820973	0.000820973	INCREASE
chr6	40472063	intronic	LRFN2	NA	rs3004072	TRANSFAC	M02261	ESR1	4.71327e-05	0.000266627	0.000820973	0.000820973	DECREASE
chr6	40472063	intronic	LRFN2	NA	rs3004072	JASPAR	MA0112.2	ESR1	4.71327e-05	0.000266627	0.000820973	0.000820973	DECREASE
chr1	1070790	intergenic	LINC01342,MIR200B	dist=1493;dist=21557	rs4512588	TRANSFAC	M02261	ESR1	0.00169436	0.000299243	0.000820973	0.000820973	INCREASE
chr1	1070790	intergenic	LINC01342,MIR200B	dist=1493;dist=21557	rs4512588	JASPAR	MA0112.2	ESR1	0.00169436	0.000299243	0.000820973	0.000820973	INCREASE
chr2	130677362	intergenic	TUBA3E,CCDC115	dist=4858;dist=134614	rs6714841	TRANSFAC	M02261	ESR1	0.000725808	0.000126435	0.000820973	0.000820973	INCREASE
chr2	130677362	intergenic	TUBA3E,CCDC115	dist=4858;dist=134614	rs6714841	JASPAR	MA0112.2	ESR1	0.000725808	0.000126435	0.000820973	0.000820973	INCREASE
chr8	82035863	intergenic	ZNF704,PAG1	dist=86292;dist=6738	rs877418	TRANSFAC	M04455	ESR1	0.00570697	0.000943555	0.000556215	0.000820973	INCREASE
chr8	82035863	intergenic	ZNF704,PAG1	dist=86292;dist=6738	rs877418	TRANSFAC	M02261	ESR1	0.00475957	0.000828809	0.000820973	0.000820973	INCREASE
chr8	82035863	intergenic	ZNF704,PAG1	dist=86292;dist=6738	rs877418	JASPAR	MA0112.2	ESR1	0.00475957	0.000828809	0.000820973	0.000820973	INCREASE
chr20	48845500	intronic	BCAS4	NA	chr20:48845500	TRANSFAC	M04455	ESR1	0.000902979	0.00601878	0.000411044	0.000822087	DECREASE
chr7	1943744	intronic	MAD1L1	NA	rs117012176	TRANSFAC	M04455	ESR1	0.0061264	0.000922973	0.000411044	0.000822087	INCREASE
chr4	169659381	intronic	PALLD	NA	rs2712147	TRANSFAC	M04455	ESR1	0.000864854	0.00580902	0.000411044	0.000822087	DECREASE
chr8	102692294	intronic	GRHL2	NA	rs7838983	TRANSFAC	M04455	ESR1	0.000712212	0.00476536	0.000411044	0.000822087	DECREASE
chr12	120088697	intronic	P2RX7	NA	rs208311	TRANSFAC	M04455	ESR1	0.000712212	0.00427226	0.000629331	0.000839108	DECREASE
chr2	10490338	intergenic	HPCAL1,ODC1	dist=5144;dist=7610	rs28498672	TRANSFAC	M04455	ESR1	0.000523406	0.00309568	0.000629331	0.000839108	DECREASE
chr8	96289486	ncRNA_intronic	C8orf69	NA	rs67235598	TRANSFAC	M04455	ESR1	0.00334165	0.000445827	0.000281196	0.000843587	INCREASE
chr6	36506280	intronic	PXT1	NA	rs544267	TRANSFAC	M02261	ESR1	7.96423e-07	1.26136e-07	0.000566632	0.000849949	INCREASE
chr6	36506280	intronic	PXT1	NA	rs544267	JASPAR	MA0112.2	ESR1	7.96423e-07	1.26136e-07	0.000566632	0.000849949	INCREASE
chr20	60362608	ncRNA_intronic	LAMA5-AS1	NA	rs595493	TRANSFAC	M02261	ESR1	0.000355075	0.00227013	0.000566632	0.000849949	DECREASE
chr20	60362608	ncRNA_intronic	LAMA5-AS1	NA	rs595493	JASPAR	MA0112.2	ESR1	0.000355075	0.00227013	0.000566632	0.000849949	DECREASE
chr7	154589539	intergenic	HTR5A,INSIG1	dist=79504;dist=130880	rs6953413	TRANSFAC	M02261	ESR1	0.000569364	0.00362985	0.000566632	0.000849949	DECREASE
chr7	154589539	intergenic	HTR5A,INSIG1	dist=79504;dist=130880	rs6953413	JASPAR	MA0112.2	ESR1	0.000569364	0.00362985	0.000566632	0.000849949	DECREASE
chr16	1043155	intergenic	SOX8,SSTR5-AS1	dist=66175;dist=10928	rs2143280	TRANSFAC	M02261	ESR1	0.000469773	7.66826e-05	0.000654495	0.00087266	INCREASE
chr16	1043155	intergenic	SOX8,SSTR5-AS1	dist=66175;dist=10928	rs2143280	JASPAR	MA0112.2	ESR1	0.000469773	7.66826e-05	0.000654495	0.00087266	INCREASE
chr17	78165497	downstream	WDR45B	NA	chr17:78165497	TRANSFAC	M04455	ESR1	1.28759e-05	7.46111e-05	0.000661643	0.000882191	DECREASE
chr9	76905965	intronic	OSTF1	NA	rs11144228	TRANSFAC	M04455	ESR1	0.00476536	0.000810595	0.000661643	0.000882191	INCREASE
chr4	3438767	intronic	DOK7	NA	rs9997134	TRANSFAC	M04455	ESR1	0.000902979	0.00521682	0.000661643	0.000882191	DECREASE
chr19	63789759	intergenic	CENPBD1P1,NONE	dist=2185;dist=NONE	chr19:63789759	TRANSFAC	M04455	ESR1	0.000547216	0.00396451	0.000306065	0.00088494	DECREASE
chr19	63789759	intergenic	CENPBD1P1,NONE	dist=2185;dist=NONE	chr19:63789759	TRANSFAC	M02261	ESR1	0.000828809	0.00465466	0.00088494	0.00088494	DECREASE
chr19	63789759	intergenic	CENPBD1P1,NONE	dist=2185;dist=NONE	chr19:63789759	JASPAR	MA0112.2	ESR1	0.000828809	0.00465466	0.00088494	0.00088494	DECREASE
chr2	237778290	intergenic	COPS8,COL6A3	dist=106062;dist=119104	rs12692199	TRANSFAC	M02261	ESR1	5.73834e-05	0.000316886	0.00088494	0.00088494	DECREASE
chr2	237778290	intergenic	COPS8,COL6A3	dist=106062;dist=119104	rs12692199	JASPAR	MA0112.2	ESR1	5.73834e-05	0.000316886	0.00088494	0.00088494	DECREASE
chr6	39245460	intergenic	SAYSD1,KCNK5	dist=54617;dist=19265	rs2561413	TRANSFAC	M02261	ESR1	0.00076552	0.000138583	0.00088494	0.00088494	INCREASE
chr6	39245460	intergenic	SAYSD1,KCNK5	dist=54617;dist=19265	rs2561413	JASPAR	MA0112.2	ESR1	0.00076552	0.000138583	0.00088494	0.00088494	INCREASE
chr7	107779702	intronic	NRCAM	NA	rs62469224	TRANSFAC	M02261	ESR1	0.00555469	0.000995435	0.00088494	0.00088494	INCREASE
chr7	107779702	intronic	NRCAM	NA	rs62469224	JASPAR	MA0112.2	ESR1	0.00555469	0.000995435	0.00088494	0.00088494	INCREASE
chr10	79349695	intronic	DLG5	NA	rs1248895	TRANSFAC	M04455	ESR1	0.000682008	0.00442999	0.000445159	0.000890317	DECREASE
chr10	115989309	UTR5	VWA2	NA	rs73363358	TRANSFAC	M04455	ESR1	0.00645952	0.000984779	0.000445159	0.000890317	INCREASE
chr12	123879379	intronic	SCARB1	NA	rs11608336	TRANSFAC	M02261	ESR1	0.000828809	0.00606017	0.000362139	0.000905349	DECREASE
chr12	123879379	intronic	SCARB1	NA	rs11608336	JASPAR	MA0112.2	ESR1	0.000828809	0.00606017	0.000362139	0.000905349	DECREASE
chr5	66538621	intergenic	CD180,LOC102467655	dist=10248;dist=982839	rs10940094	TRANSFAC	M02261	ESR1	0.00416053	0.000669769	0.000609653	0.000914479	INCREASE
chr5	66538621	intergenic	CD180,LOC102467655	dist=10248;dist=982839	rs10940094	JASPAR	MA0112.2	ESR1	0.00416053	0.000669769	0.000609653	0.000914479	INCREASE
chr7	1258082	intergenic	UNCX,MICALL2	dist=14943;dist=182439	rs12702527	TRANSFAC	M04455	ESR1	0.00396451	0.000547216	0.000306065	0.000918195	INCREASE
chr2	159288991	intergenic	PKP4,DAPL1	dist=42805;dist=71084	rs17231614	TRANSFAC	M04455	ESR1	0.00374741	0.000511518	0.000306065	0.000918195	INCREASE
chr4	99306975	intergenic	STPG2,RAP1GDS1	dist=23561;dist=94575	rs4396996	TRANSFAC	M04455	ESR1	0.000511518	0.00374741	0.000306065	0.000918195	DECREASE
chr8	29577601	intergenic	DUSP4,LINC00589	dist=313415;dist=57093	rs6558135	TRANSFAC	M04455	ESR1	0.00367573	0.0004999	0.000306065	0.000918195	INCREASE
chr14	88874126	intronic	FOXN3	NA	rs3825667	TRANSFAC	M04455	ESR1	0.000943555	0.000167597	0.000699036	0.000932048	INCREASE
chr1	143631469	intronic	NBPF12,NBPF20,PDE4DIP	NA	rs2938634	TRANSFAC	M04455	ESR1	0.000212608	0.00166517	0.000236926	0.000947706	DECREASE
chr7	1258082	intergenic	UNCX,MICALL2	dist=14943;dist=182439	rs12702527	TRANSFAC	M02261	ESR1	0.000896844	0.000166198	0.000953947	0.000953947	INCREASE
chr7	1258082	intergenic	UNCX,MICALL2	dist=14943;dist=182439	rs12702527	JASPAR	MA0112.2	ESR1	0.000896844	0.000166198	0.000953947	0.000953947	INCREASE
chr10	23001713	intronic	PIP4K2A	NA	rs16922578	TRANSFAC	M02261	ESR1	0.00110378	0.000204819	0.000953947	0.000953947	INCREASE
chr10	23001713	intronic	PIP4K2A	NA	rs16922578	JASPAR	MA0112.2	ESR1	0.00110378	0.000204819	0.000953947	0.000953947	INCREASE
chr5	176174474	intronic	UNC5A	NA	rs496431	TRANSFAC	M02261	ESR1	0.000355075	6.53283e-05	0.000953947	0.000953947	INCREASE
chr5	176174474	intronic	UNC5A	NA	rs496431	JASPAR	MA0112.2	ESR1	0.000355075	6.53283e-05	0.000953947	0.000953947	INCREASE
chr3	113855655	intergenic	CCDC80,LOC101929694	dist=12975;dist=82331	rs9683135	TRANSFAC	M02261	ESR1	3.86067e-05	7.03334e-06	0.000953947	0.000953947	INCREASE
chr3	113855655	intergenic	CCDC80,LOC101929694	dist=12975;dist=82331	rs9683135	JASPAR	MA0112.2	ESR1	3.86067e-05	7.03334e-06	0.000953947	0.000953947	INCREASE
chr1	146193916	intronic	NBPF10,NBPF8	NA	rs4509631	TRANSFAC	M04455	ESR1	0.000727882	0.00468101	0.000477127	0.000954254	DECREASE
chr7	120144467	intronic	KCND2	NA	rs55983815	TRANSFAC	M04455	ESR1	0.000347391	0.0021984	0.000477127	0.000954254	DECREASE
chr5	173182162	intergenic	LOC101928154,CPEB4	dist=31611;dist=65775	rs13181767	TRANSFAC	M04455	ESR1	0.00389197	0.000585916	0.000411044	0.000959102	INCREASE
chr4	8072492	intronic	ABLIM2	NA	rs13131680	TRANSFAC	M04455	ESR1	0.000572882	0.0041167	0.000320937	0.00096281	DECREASE
chr6	23836917	intergenic	HDGFL1,NRSN1	dist=1158188;dist=397476	rs1535985	TRANSFAC	M04455	ESR1	0.00427226	0.000599028	0.000320937	0.00096281	INCREASE
chr4	3457035	intronic	DOK7	NA	rs2006791	TRANSFAC	M02261	ESR1	4.69484e-07	6.95413e-08	0.000486113	0.000972227	INCREASE
chr4	3457035	intronic	DOK7	NA	rs2006791	JASPAR	MA0112.2	ESR1	4.69484e-07	6.95413e-08	0.000486113	0.000972227	INCREASE
chr2	201324600	ncRNA_exonic	AOX2P	NA	rs4581881	TRANSFAC	M02261	ESR1	0.000634628	0.0038871	0.000654495	0.000981742	DECREASE
chr2	201324600	ncRNA_exonic	AOX2P	NA	rs4581881	JASPAR	MA0112.2	ESR1	0.000634628	0.0038871	0.000654495	0.000981742	DECREASE
chr10	79278953	intronic	DLG5	NA	rs1248681	TRANSFAC	M04455	ESR1	0.00451279	0.000810595	0.000742123	0.000989498	INCREASE
chr20	61171690	ncRNA_intronic	LOC63930	NA	rs6122362	TRANSFAC	M04455	ESR1	0.000727882	9.42779e-05	0.000247817	0.000991269	INCREASE
chr12	3621307	intronic	CRACR2A	NA	rs7297853	TRANSFAC	M02261	ESR1	0.00782962	0.000995435	0.000289705	0.00099608	INCREASE
chr12	3621307	intronic	CRACR2A	NA	rs7297853	JASPAR	MA0112.2	ESR1	0.00782962	0.000995435	0.000289705	0.00099608	INCREASE
chr10	6237042	intronic	PFKFB3	NA	rs10795848	TRANSFAC	M04455	ESR1	0.00485099	0.000775988	0.000505367	0.00101073	INCREASE
chr19	2222181	intronic	OAZ1	NA	rs2523174	TRANSFAC	M02261	ESR1	0.000634628	0.00010836	0.000763915	0.00101855	INCREASE
chr19	2222181	intronic	OAZ1	NA	rs2523174	JASPAR	MA0112.2	ESR1	0.000634628	0.00010836	0.000763915	0.00101855	INCREASE
chr20	54898841	intergenic	TFAP2C,BMP7	dist=251096;dist=278375	rs404727	TRANSFAC	M02261	ESR1	4.87124e-05	0.000282504	0.000763915	0.00101855	DECREASE
chr20	54898841	intergenic	TFAP2C,BMP7	dist=251096;dist=278375	rs404727	JASPAR	MA0112.2	ESR1	4.87124e-05	0.000282504	0.000763915	0.00101855	DECREASE
chr6	7439438	intergenic	RIOK1,DSP	dist=76169;dist=47431	rs78415566	TRANSFAC	M02261	ESR1	0.000687993	0.00397639	0.000763915	0.00101855	DECREASE
chr6	7439438	intergenic	RIOK1,DSP	dist=76169;dist=47431	rs78415566	JASPAR	MA0112.2	ESR1	0.000687993	0.00397639	0.000763915	0.00101855	DECREASE
chr15	64480240	intronic	MAP2K1	NA	rs11071889	TRANSFAC	M02261	ESR1	0.000456938	0.00243924	0.00102808	0.00102808	DECREASE
chr15	64480240	intronic	MAP2K1	NA	rs11071889	JASPAR	MA0112.2	ESR1	0.000456938	0.00243924	0.00102808	0.00102808	DECREASE
chr8	633696	intronic	ERICH1	NA	rs7821983	TRANSFAC	M02261	ESR1	0.00116188	0.000217288	0.00102808	0.00102808	INCREASE
chr8	633696	intronic	ERICH1	NA	rs7821983	JASPAR	MA0112.2	ESR1	0.00116188	0.000217288	0.00102808	0.00102808	INCREASE
chr3	190512374	intronic	TPRG1	NA	chr3:190512374	TRANSFAC	M02261	ESR1	0.000397454	0.00261963	0.000525018	0.00105004	DECREASE
chr3	190512374	intronic	TPRG1	NA	chr3:190512374	JASPAR	MA0112.2	ESR1	0.000397454	0.00261963	0.000525018	0.00105004	DECREASE
chr8	8407417	intergenic	SGK223,CLDN23	dist=130663;dist=189659	rs4840977	TRANSFAC	M04455	ESR1	0.00485099	0.000696862	0.000353566	0.0010607	INCREASE
chr22	35954945	intronic	RAC2	NA	rs739041	TRANSFAC	M04455	ESR1	0.000712212	0.00494053	0.000353566	0.0010607	DECREASE
chr11	72174371	intronic	STARD10	NA	rs7944245	TRANSFAC	M02261	ESR1	0.000920619	0.00543433	0.000708635	0.00106295	DECREASE
chr11	72174371	intronic	STARD10	NA	rs7944245	JASPAR	MA0112.2	ESR1	0.000920619	0.00543433	0.000708635	0.00106295	DECREASE
chr21	45665756	ncRNA_exonic	COL18A1-AS1	NA	rs11701479	TRANSFAC	M03213	ESR1	2.1144e-06	0.000108069	0.00108078	0.00108078	DECREASE
chr16	86607867	intronic	BANP	NA	rs6540147	TRANSFAC	M03213	ESR1	2.1144e-06	0.000101358	0.00108123	0.00108123	DECREASE
chr8	142366222	intergenic	SLC45A4,LINC01300	dist=32312;dist=53608	rs72681600	TRANSFAC	M03213	ESR1	2.1144e-06	0.000101358	0.00108123	0.00108123	DECREASE
chr15	98099855	intergenic	LYSMD4,DNM1P46	dist=8683;dist=48029	rs10152322	TRANSFAC	M04455	ESR1	0.00232998	0.000355105	0.000445159	0.00111195	INCREASE
chr15	98099855	intergenic	LYSMD4,DNM1P46	dist=8683;dist=48029	rs10152322	TRANSFAC	M02261	ESR1	0.0014593	0.000282504	0.00111195	0.00111195	INCREASE
chr15	98099855	intergenic	LYSMD4,DNM1P46	dist=8683;dist=48029	rs10152322	JASPAR	MA0112.2	ESR1	0.0014593	0.000282504	0.00111195	0.00111195	INCREASE
chr2	175754078	intronic	ATP5G3	NA	rs268226	TRANSFAC	M04455	ESR1	0.00142127	0.000277006	0.0009322	0.00111195	INCREASE
chr2	175754078	intronic	ATP5G3	NA	rs268226	TRANSFAC	M02261	ESR1	0.00076552	0.00014727	0.00111195	0.00111195	INCREASE
chr2	175754078	intronic	ATP5G3	NA	rs268226	JASPAR	MA0112.2	ESR1	0.00076552	0.00014727	0.00111195	0.00111195	INCREASE
chr1	224129994	intronic	TMEM63A	NA	rs360091	TRANSFAC	M02261	ESR1	0.0006177	0.000118898	0.00111195	0.00111195	INCREASE
chr1	224129994	intronic	TMEM63A	NA	rs360091	JASPAR	MA0112.2	ESR1	0.0006177	0.000118898	0.00111195	0.00111195	INCREASE
chr1	117362341	exonic	CD101	NA	rs3736908	TRANSFAC	M02261	ESR1	0.00211168	0.000408751	0.00111195	0.00111195	INCREASE
chr1	117362341	exonic	CD101	NA	rs3736908	JASPAR	MA0112.2	ESR1	0.00211168	0.000408751	0.00111195	0.00111195	INCREASE
chr11	65537818	downstream	CST6	NA	rs632640	TRANSFAC	M02261	ESR1	0.00206112	0.000397454	0.00111195	0.00111195	INCREASE
chr11	65537818	downstream	CST6	NA	rs632640	JASPAR	MA0112.2	ESR1	0.00206112	0.000397454	0.00111195	0.00111195	INCREASE
chr10	678424	intronic	DIP2C	NA	rs10795292	TRANSFAC	M04455	ESR1	0.00580902	0.000943555	0.000556215	0.00111243	INCREASE
chr16	9835	intergenic	LOC100288778,POLR3K	dist=2511;dist=27144	chr16:9835	TRANSFAC	M04455	ESR1	0.000547216	0.00374741	0.000372718	0.00111815	DECREASE
chr12	131532533	intergenic	LOC101928416,FBRSL1	dist=114299;dist=44697	rs11146960	TRANSFAC	M04455	ESR1	0.00297842	0.0004354	0.000372718	0.00111815	INCREASE
chr15	91011600	intergenic	FAM174B,ASB9P1	dist=11565;dist=128118	rs11852714	TRANSFAC	M04455	ESR1	0.0061264	0.000902979	0.000372718	0.00111815	INCREASE
chr7	6483309	intronic	KDELR2	NA	rs1403782	TRANSFAC	M04455	ESR1	0.000828433	0.00560478	0.000372718	0.00111815	DECREASE
chr6	17073337	intergenic	ATXN1,STMND1	dist=203637;dist=137131	rs2328011	TRANSFAC	M04455	ESR1	0.000743829	0.00512386	0.000372718	0.00111815	DECREASE
chrX	86551181	intergenic	DACH2,KLHL4	dist=576920;dist=108190	rs73242120	TRANSFAC	M04455	ESR1	0.00521682	0.000759576	0.000372718	0.00111815	INCREASE
chr2	120541484	intronic	EPB41L5	NA	rs1530531	TRANSFAC	M04455	ESR1	0.000425572	0.00321634	0.000281196	0.00112478	DECREASE
chr11	65537278	intronic	CST6	NA	rs9667817	TRANSFAC	M03213	ESR1	0.000347275	9.9455e-06	0.00113263	0.00113263	INCREASE
chr12	100615613	UTR5	CHPT1	NA	chr12:100615613	TRANSFAC	M02261	ESR1	9.45659e-07	6.04868e-06	0.000566632	0.00113326	DECREASE
chr12	100615613	UTR5	CHPT1	NA	chr12:100615613	JASPAR	MA0112.2	ESR1	9.45659e-07	6.04868e-06	0.000566632	0.00113326	DECREASE
chr16	82768250	intronic	DNAAF1	NA	rs11149630	TRANSFAC	M03213	ESR1	0.000330656	9.9455e-06	0.0011341	0.0011341	INCREASE
chr19	4012544	intronic	ZBTB7A	NA	rs10415135	TRANSFAC	M03213	ESR1	1.24276e-05	0.000387997	0.0011404	0.0011404	DECREASE
chr16	87522717	intronic	CBFA2T3	NA	rs541490	TRANSFAC	M03213	ESR1	0.000387997	1.24276e-05	0.0011404	0.0011404	INCREASE
chr17	28173877	intronic	MYO1D	NA	rs62070177	TRANSFAC	M03213	ESR1	0.000187419	6.02995e-06	0.0011404	0.0011404	INCREASE
chr17	74100279	intergenic	DNAH17,LOC101928710	dist=15208;dist=24782	rs9899295	TRANSFAC	M03213	ESR1	0.000246746	7.8311e-06	0.0011404	0.0011404	INCREASE
chr6	169055625	intergenic	SMOC2,THBS2	dist=245026;dist=302175	rs10945341	TRANSFAC	M03213	ESR1	0.000301046	9.9455e-06	0.00114149	0.00114149	INCREASE
chr20	26137824	ncRNA_exonic	MIR663AHG	NA	rs11087546	TRANSFAC	M03213	ESR1	0.000633951	2.09397e-05	0.00114149	0.00114149	INCREASE
chr7	156775384	intergenic	UBE3C,DNAJB6	dist=20557;dist=47087	rs1182415	TRANSFAC	M03213	ESR1	0.000503124	1.70241e-05	0.00114149	0.00114149	INCREASE
chr20	3740537	ncRNA_intronic	LOC101929125	NA	rs2282129	TRANSFAC	M03213	ESR1	0.000558409	1.88253e-05	0.00114149	0.00114149	INCREASE
chr1	3575442	intronic	TP73	NA	rs3765694	TRANSFAC	M03213	ESR1	7.8311e-06	0.000240919	0.00114149	0.00114149	DECREASE
chr16	4948035	upstream	SEC14L5	NA	rs3852764	TRANSFAC	M03213	ESR1	0.000370605	1.24276e-05	0.00114149	0.00114149	INCREASE
chr10	72676626	intronic	UNC5B	NA	rs4746080	TRANSFAC	M03213	ESR1	1.70241e-05	0.000503124	0.00114149	0.00114149	DECREASE
chr11	2171043	intergenic	MIR4686,ASCL2	dist=20099;dist=75261	rs7947138	TRANSFAC	M03213	ESR1	0.000370605	1.24276e-05	0.00114149	0.00114149	INCREASE
chr19	60218185	exonic	GP6	NA	rs2304166	TRANSFAC	M03213	ESR1	0.000544251	1.88253e-05	0.00115894	0.00115894	INCREASE
chr4	670843	intronic	MFSD7	NA	rs7690350	TRANSFAC	M03213	ESR1	0.000226761	7.8311e-06	0.00115894	0.00115894	INCREASE
chr7	72795417	intergenic	ABHD11,CLDN3	dist=4297;dist=25846	rs10278588	TRANSFAC	M03213	ESR1	1.70241e-05	0.000484188	0.00116559	0.00116559	DECREASE
chr16	87914435	intronic	ANKRD11	NA	rs1078578	TRANSFAC	M03213	ESR1	1.70241e-05	0.000484188	0.00116559	0.00116559	DECREASE
chr21	39739300	upstream	SH3BGR	NA	rs13051142	TRANSFAC	M03213	ESR1	7.8311e-06	0.000221797	0.00116559	0.00116559	DECREASE
chr3	125753890	intronic	KALRN	NA	rs4995326	TRANSFAC	M03213	ESR1	2.1144e-06	5.98807e-05	0.00116559	0.00116559	DECREASE
chr19	4751731	intergenic	FEM1A,TICAM1	dist=5160;dist=15205	rs767959	TRANSFAC	M03213	ESR1	1.70241e-05	0.000484188	0.00116559	0.00116559	DECREASE
chr17	78165542	downstream	WDR45B	NA	chr17:78165542	TRANSFAC	M03213	ESR1	0.000583422	2.09397e-05	0.00117191	0.00117191	INCREASE
chr6	31347701	intronic	HLA-C	NA	rs115316773	TRANSFAC	M03213	ESR1	0.000217568	7.8311e-06	0.00117191	0.00117191	INCREASE
chr9	138776439	intronic	LCN15	NA	rs2484658	TRANSFAC	M03213	ESR1	0.000583422	2.09397e-05	0.00117191	0.00117191	INCREASE
chr2	241481795	intronic	C2orf54	NA	rs34977557	TRANSFAC	M03213	ESR1	1.24276e-05	0.000347275	0.00117191	0.00117191	DECREASE
chr6	31245738	intronic	POU5F1	NA	rs116403003	TRANSFAC	M03213	ESR1	0.000681384	2.52229e-05	0.00117341	0.00117341	INCREASE
chr6	19913195	intergenic	LOC101928519,ID4	dist=624505;dist=32385	rs139745567	TRANSFAC	M03213	ESR1	1.70241e-05	0.000455398	0.00118775	0.00118775	DECREASE
chr6	134537805	intronic	SGK1	NA	rs1743964	TRANSFAC	M03213	ESR1	1.70241e-05	0.000455398	0.00118775	0.00118775	DECREASE
chr12	53605081	intergenic	MUCL1,TESPA1	dist=66640;dist=23273	rs2371054	TRANSFAC	M03213	ESR1	2.09397e-05	0.000558409	0.00118775	0.00118775	DECREASE
chr20	57464499	intergenic	EDN3,PHACTR3	dist=130057;dist=121460	rs271977	TRANSFAC	M03213	ESR1	0.000734628	2.73373e-05	0.00118775	0.00118775	INCREASE
chr17	68148163	ncRNA_exonic	LINC00511	NA	rs56342858	TRANSFAC	M03213	ESR1	0.000455398	1.70241e-05	0.00118775	0.00118775	INCREASE
chr1	12532021	intergenic	VPS13D,DHRS3	dist=37336;dist=18505	rs6541031	TRANSFAC	M03213	ESR1	1.70241e-05	0.000455398	0.00118775	0.00118775	DECREASE
chr17	77948442	intronic	OGFOD3	NA	rs7502264	TRANSFAC	M03213	ESR1	1.24276e-05	0.000330656	0.00118775	0.00118775	DECREASE
chr18	31293104	intergenic	ZNF396,INO80C	dist=81805;dist=9185	rs9957318	TRANSFAC	M03213	ESR1	0.000558409	2.09397e-05	0.00118775	0.00118775	INCREASE
chr14	99091204	intronic	CCDC85C	NA	rs10147568	TRANSFAC	M02261	ESR1	0.000345151	6.32527e-05	0.000953947	0.00118852	INCREASE
chr14	99091204	intronic	CCDC85C	NA	rs10147568	JASPAR	MA0112.2	ESR1	0.000345151	6.32527e-05	0.000953947	0.00118852	INCREASE
chr14	99091204	intronic	CCDC85C	NA	rs10147568	TRANSFAC	M03213	ESR1	2.73373e-05	0.000718008	0.00118852	0.00118852	DECREASE
chr9	129730233	exonic	PIP5KL1	NA	rs10760515	TRANSFAC	M03213	ESR1	2.73373e-05	0.000703419	0.00118852	0.00118852	DECREASE
chr16	83945701	intergenic	MIR5093,GSE1	dist=48269;dist=256829	rs1552269	TRANSFAC	M03213	ESR1	1.88253e-05	0.000484188	0.00118852	0.00118852	DECREASE
chr2	236116384	intronic	AGAP1	NA	rs6706086	TRANSFAC	M03213	ESR1	0.000703419	2.73373e-05	0.00118852	0.00118852	INCREASE
chr1	67706547	intergenic	SERBP1,GADD45A	dist=37836;dist=216901	rs2105263	TRANSFAC	M03213	ESR1	0.000108069	4.22879e-06	0.00119602	0.00119602	INCREASE
chr16	11310409	intergenic	PRM1,RMI2	dist=27716;dist=36403	rs35307035	TRANSFAC	M03213	ESR1	2.98195e-05	0.000751247	0.00119602	0.00119602	DECREASE
chr1	96472608	intergenic	LOC100996635,LOC101928241	dist=719000;dist=19605	rs516902	TRANSFAC	M03213	ESR1	4.22879e-06	0.000108069	0.00119602	0.00119602	DECREASE
chr6	112025801	ncRNA_exonic	TRAF3IP2-AS1	NA	rs6941014	TRANSFAC	M03213	ESR1	0.000803647	3.19339e-05	0.00119602	0.00119602	INCREASE
chr15	78691033	intergenic	ARNT2,ABHD17C	dist=13701;dist=83674	rs80187982	TRANSFAC	M03213	ESR1	2.98195e-05	0.000751247	0.00119602	0.00119602	DECREASE
chr1	17095335	intergenic	MIR3675,CROCC	dist=37232;dist=25697	rs9325651	TRANSFAC	M03213	ESR1	0.000803647	3.19339e-05	0.00119602	0.00119602	INCREASE
chr3	64462377	intergenic	PRICKLE2,ADAMTS9	dist=276206;dist=13994	rs11713434	TRANSFAC	M04455	ESR1	0.000264027	4.91573e-05	0.000783418	0.00119715	INCREASE
chr3	64462377	intergenic	PRICKLE2,ADAMTS9	dist=276206;dist=13994	rs11713434	TRANSFAC	M02261	ESR1	0.000101826	2.0158e-05	0.00119715	0.00119715	INCREASE
chr3	64462377	intergenic	PRICKLE2,ADAMTS9	dist=276206;dist=13994	rs11713434	JASPAR	MA0112.2	ESR1	0.000101826	2.0158e-05	0.00119715	0.00119715	INCREASE
chr11	74761236	intergenic	ARRB1,RPS3	dist=20713;dist=26947	rs11823994	TRANSFAC	M02261	ESR1	0.000307949	0.00157284	0.00119715	0.00119715	DECREASE
chr11	74761236	intergenic	ARRB1,RPS3	dist=20713;dist=26947	rs11823994	JASPAR	MA0112.2	ESR1	0.000307949	0.00157284	0.00119715	0.00119715	DECREASE
chr16	31049882	UTR3	KAT8	NA	rs2855479	TRANSFAC	M02261	ESR1	0.00169436	0.000335482	0.00119715	0.00119715	INCREASE
chr16	31049882	UTR3	KAT8	NA	rs2855479	JASPAR	MA0112.2	ESR1	0.00169436	0.000335482	0.00119715	0.00119715	INCREASE
chr9	100489337	intronic	GABBR2	NA	rs337530	TRANSFAC	M02261	ESR1	0.000307949	0.00157284	0.00119715	0.00119715	DECREASE
chr9	100489337	intronic	GABBR2	NA	rs337530	JASPAR	MA0112.2	ESR1	0.000307949	0.00157284	0.00119715	0.00119715	DECREASE
chr19	18351927	intergenic	PGPEP1,GDF15	dist=10164;dist=6041	rs35673587	TRANSFAC	M02261	ESR1	0.000706668	0.000138583	0.00119715	0.00119715	INCREASE
chr19	18351927	intergenic	PGPEP1,GDF15	dist=10164;dist=6041	rs35673587	JASPAR	MA0112.2	ESR1	0.000706668	0.000138583	0.00119715	0.00119715	INCREASE
chr5	82804714	intronic	VCAN	NA	chr5:82804714	TRANSFAC	M03213	ESR1	0.000681384	2.73373e-05	0.00119855	0.00119855	INCREASE
chr9	78376607	intergenic	GCNT1,PRUNE2	dist=64455;dist=39505	chr9:78376607	TRANSFAC	M03213	ESR1	2.09397e-05	0.000522631	0.00119855	0.00119855	DECREASE
chr14	101109702	intergenic	DIO3,LINC00239	dist=10160;dist=156825	rs1190717	TRANSFAC	M03213	ESR1	5.24343e-05	0.00131273	0.00119855	0.00119855	DECREASE
chr10	3322360	intergenic	PITRM1,KLF6	dist=117327;dist=485828	rs12765323	TRANSFAC	M03213	ESR1	3.8277e-05	0.00094029	0.00119855	0.00119855	DECREASE
chr12	46409445	intergenic	ENDOU,RAPGEF3	dist=3823;dist=5275	rs12812960	TRANSFAC	M03213	ESR1	0.000949031	3.8277e-05	0.00119855	0.00119855	INCREASE
chr21	39739226	upstream	SH3BGR	NA	rs13050837	TRANSFAC	M03213	ESR1	2.73373e-05	0.000681384	0.00119855	0.00119855	DECREASE
chr2	1929865	intronic	MYT1L	NA	rs13405738	TRANSFAC	M03213	ESR1	5.24343e-05	2.1144e-06	0.00119855	0.00119855	INCREASE
chr10	80524082	intronic	ZMIZ1	NA	rs2077266	TRANSFAC	M03213	ESR1	2.09397e-05	0.000522631	0.00119855	0.00119855	DECREASE
chr5	6449902	intergenic	MED10,UBE2QL1	dist=18263;dist=51834	rs4360006	TRANSFAC	M03213	ESR1	0.000796569	3.19339e-05	0.00119855	0.00119855	INCREASE
chr9	129523652	intronic	TTC16	NA	rs574771	TRANSFAC	M03213	ESR1	2.09397e-05	0.000522631	0.00119855	0.00119855	DECREASE
chr10	120750598	intergenic	CACUL1,NANOS1	dist=245850;dist=28620	rs61877164	TRANSFAC	M03213	ESR1	3.8277e-05	0.00094029	0.00119855	0.00119855	DECREASE
chr9	88444681	intergenic	ZCCHC6,GAS1	dist=285459;dist=304416	rs6559941	TRANSFAC	M03213	ESR1	0.000796569	3.19339e-05	0.00119855	0.00119855	INCREASE
chr16	373553	ncRNA_intronic	LOC100134368	NA	rs763148	TRANSFAC	M03213	ESR1	0.000796569	3.19339e-05	0.00119855	0.00119855	INCREASE
chr3	198870840	intergenic	LOC220729,KIAA0226	dist=31691;dist=11822	rs79870359	TRANSFAC	M03213	ESR1	5.24343e-05	0.00131273	0.00119855	0.00119855	DECREASE
chr17	23849447	downstream	SLC13A2	NA	chr17:23849447	TRANSFAC	M03213	ESR1	2.09397e-05	0.000503124	0.00120005	0.00120005	DECREASE
chr1	154453085	intronic	PMF1,PMF1-BGLAP	NA	rs1062302	TRANSFAC	M03213	ESR1	0.000831962	3.40483e-05	0.00120005	0.00120005	INCREASE
chr1	41662091	intergenic	FOXO6,EDN2	dist=40241;dist=54942	rs12125815	TRANSFAC	M03213	ESR1	2.73373e-05	0.000667227	0.00120005	0.00120005	DECREASE
chr17	30502416	intronic	UNC45B	NA	rs62062409	TRANSFAC	M03213	ESR1	0.000718008	2.98195e-05	0.00120005	0.00120005	INCREASE
chr12	100615510	upstream	CHPT1	NA	rs71440841	TRANSFAC	M03213	ESR1	0.000503124	2.09397e-05	0.00120005	0.00120005	INCREASE
chr19	18734447	intronic	CRTC1	NA	chr19:18734447	TRANSFAC	M03213	ESR1	7.8311e-06	0.000187419	0.00120332	0.00120332	DECREASE
chr10	95218105	intronic	MYOF	NA	rs1880262	TRANSFAC	M03213	ESR1	0.00123754	5.24343e-05	0.00120332	0.00120332	INCREASE
chr12	119084385	intronic	GCN1L1	NA	rs2240322	TRANSFAC	M03213	ESR1	3.8277e-05	0.000911976	0.00120332	0.00120332	DECREASE
chr1	154452951	intronic	PMF1,PMF1-BGLAP	NA	rs4119257	TRANSFAC	M03213	ESR1	0.000751247	3.19339e-05	0.00120332	0.00120332	INCREASE
chr8	128452779	ncRNA_intronic	CASC21,CASC8	NA	rs7815245	TRANSFAC	M03213	ESR1	5.24343e-05	0.00123754	0.00120332	0.00120332	DECREASE
chr1	19671512	intronic	CAPZB	NA	rs12144487	TRANSFAC	M03213	ESR1	5.24343e-05	0.00120749	0.001208	0.001208	DECREASE
chr14	80477886	intergenic	CEP128,TSHR	dist=2249;dist=13736	rs6574614	TRANSFAC	M03213	ESR1	5.24343e-05	0.00120749	0.001208	0.001208	DECREASE
chr4	1230450	intronic	CTBP1	NA	rs900013	TRANSFAC	M03213	ESR1	5.24343e-05	0.00120749	0.001208	0.001208	DECREASE
chr9	119202201	intronic	ASTN2	NA	rs7875944	TRANSFAC	M04455	ESR1	0.00367573	0.0004999	0.000306065	0.00122426	INCREASE
chr3	16077112	intergenic	MIR563,GALNT15	dist=186752;dist=114076	rs17041843	TRANSFAC	M03213	ESR1	0.00119918	5.24343e-05	0.00122831	0.00122831	INCREASE
chr2	20641237	intergenic	RHOB,HS1BP3-IT1	dist=128555;dist=12779	rs2882035	TRANSFAC	M03213	ESR1	0.00119918	5.24343e-05	0.00122831	0.00122831	INCREASE
chr7	16674272	intronic	BZW2	NA	rs3779048	TRANSFAC	M03213	ESR1	0.00119918	5.24343e-05	0.00122831	0.00122831	INCREASE
chr9	38013197	intronic	SHB	NA	rs4878741	TRANSFAC	M03213	ESR1	5.24343e-05	0.00119918	0.00122831	0.00122831	DECREASE
chr17	62817348	intronic	PITPNC1	NA	rs62084078	TRANSFAC	M03213	ESR1	0.00119918	5.24343e-05	0.00122831	0.00122831	INCREASE
chr9	135446967	intergenic	FAM163B,DBH	dist=11778;dist=44339	rs7856830	TRANSFAC	M03213	ESR1	5.24343e-05	0.00119918	0.00122831	0.00122831	DECREASE
chr3	50304830	exonic	IFRD2	NA	rs1076872	TRANSFAC	M03213	ESR1	0.00131273	5.98807e-05	0.00122997	0.00122997	INCREASE
chr16	71635463	intronic	ZFHX3	NA	rs137962603	TRANSFAC	M03213	ESR1	5.98807e-05	0.00131273	0.00122997	0.00122997	DECREASE
chr15	68442117	intergenic	TLE3,UACA	dist=264807;dist=291830	rs36073326	TRANSFAC	M03213	ESR1	0.00131273	5.98807e-05	0.00122997	0.00122997	INCREASE
chr16	84030029	intergenic	MIR5093,GSE1	dist=132597;dist=172501	rs900765	TRANSFAC	M03213	ESR1	3.8277e-05	0.000846119	0.00122997	0.00122997	DECREASE
chr17	76489267	intronic	RPTOR	NA	rs7226292	TRANSFAC	M02261	ESR1	1.63163e-05	2.89096e-06	0.000820973	0.00123146	INCREASE
chr17	76489267	intronic	RPTOR	NA	rs7226292	JASPAR	MA0112.2	ESR1	1.63163e-05	2.89096e-06	0.000820973	0.00123146	INCREASE
chr2	207831629	intergenic	LOC101927865,CREB1	dist=4344;dist=271232	rs10804157	TRANSFAC	M04455	ESR1	0.000864854	0.00580902	0.000411044	0.00123313	DECREASE
chr18	41636880	intergenic	SLC14A1,SIGLEC15	dist=50397;dist=22663	rs71358406	TRANSFAC	M04455	ESR1	0.00591311	0.000883895	0.000411044	0.00123313	INCREASE
chr2	131960516	ncRNA_intronic	RNU6-81P	NA	rs6430825	TRANSFAC	M03213	ESR1	0.000264984	1.24276e-05	0.00125373	0.00125373	INCREASE
chr17	28173770	intronic	MYO1D	NA	rs76719365	TRANSFAC	M03213	ESR1	2.09397e-05	0.000438779	0.00125373	0.00125373	DECREASE
chr22	31487339	intronic	SYN3	NA	rs9609623	TRANSFAC	M03213	ESR1	2.09397e-05	0.000438779	0.00125373	0.00125373	DECREASE
chr8	37880766	intergenic	RAB11FIP1,GOT1L1	dist=4593;dist=30194	rs2290490	TRANSFAC	M03213	ESR1	0.00123754	5.98807e-05	0.0012581	0.0012581	INCREASE
chr9	138342641	intronic	GPSM1	NA	rs34242208	TRANSFAC	M03213	ESR1	2.73373e-05	0.000558409	0.0012581	0.0012581	DECREASE
chr16	15035917	intronic	PDXDC1	NA	rs35811052	TRANSFAC	M03213	ESR1	0.000522631	2.52229e-05	0.0012581	0.0012581	INCREASE
chr9	5833416	intergenic	ERMP1,MLANA	dist=10335;dist=47493	rs4532647	TRANSFAC	M03213	ESR1	0.00123754	5.98807e-05	0.0012581	0.0012581	INCREASE
chr1	34926836	intergenic	C1orf94,GJB5	dist=469518;dist=66399	rs563225	TRANSFAC	M02261	ESR1	7.91602e-05	0.000432229	0.000953947	0.00127193	DECREASE
chr1	34926836	intergenic	C1orf94,GJB5	dist=469518;dist=66399	rs563225	JASPAR	MA0112.2	ESR1	7.91602e-05	0.000432229	0.000953947	0.00127193	DECREASE
chr20	42012602	intronic	TOX2	NA	rs4812774	TRANSFAC	M04455	ESR1	0.000466879	0.00334165	0.000320937	0.00128375	DECREASE
chr17	71412738	UTR5	MRPL38	NA	rs55805916	TRANSFAC	M04455	ESR1	0.00107266	0.000149119	0.000320937	0.00128375	INCREASE
chr20	45556451	intergenic	ZMYND8,NCOA3	dist=137411;dist=7557	rs146522132	TRANSFAC	M02261	ESR1	0.000130369	0.000651985	0.00129126	0.00129126	DECREASE
chr20	45556451	intergenic	ZMYND8,NCOA3	dist=137411;dist=7557	rs146522132	JASPAR	MA0112.2	ESR1	0.000130369	0.000651985	0.00129126	0.00129126	DECREASE
chr5	77089393	intronic	TBCA	NA	rs462045	TRANSFAC	M04455	ESR1	5.57105e-06	2.8665e-05	0.0009322	0.00129126	DECREASE
chr5	77089393	intronic	TBCA	NA	rs462045	TRANSFAC	M02261	ESR1	9.82935e-06	4.87124e-05	0.00129126	0.00129126	DECREASE
chr5	77089393	intronic	TBCA	NA	rs462045	JASPAR	MA0112.2	ESR1	9.82935e-06	4.87124e-05	0.00129126	0.00129126	DECREASE
chr12	51650094	intergenic	KRT18,EIF4B	dist=17142;dist=36235	rs7306508	TRANSFAC	M04455	ESR1	0.00468101	0.000727882	0.000477127	0.00129126	INCREASE
chr12	51650094	intergenic	KRT18,EIF4B	dist=17142;dist=36235	rs7306508	TRANSFAC	M02261	ESR1	0.00191593	0.000386447	0.00129126	0.00129126	INCREASE
chr12	51650094	intergenic	KRT18,EIF4B	dist=17142;dist=36235	rs7306508	JASPAR	MA0112.2	ESR1	0.00191593	0.000386447	0.00129126	0.00129126	INCREASE
chr8	143333077	intronic	TSNARE1	NA	rs7462788	TRANSFAC	M02261	ESR1	0.00445104	0.000896844	0.00129126	0.00129126	INCREASE
chr8	143333077	intronic	TSNARE1	NA	rs7462788	JASPAR	MA0112.2	ESR1	0.00445104	0.000896844	0.00129126	0.00129126	INCREASE
chr7	2530198	intronic	LFNG	NA	rs13234810	TRANSFAC	M03213	ESR1	1.70241e-05	0.000330656	0.00130077	0.00130077	DECREASE
chr2	64407951	intergenic	LOC100507006,LGALSL	dist=74782;dist=126880	rs7562531	TRANSFAC	M04455	ESR1	0.00601878	0.000883895	0.000372718	0.00130451	INCREASE
chr9	113912567	ncRNA_intronic	MIR3134	NA	rs35410664	TRANSFAC	M04455	ESR1	0.000416111	0.00195434	0.00131728	0.00131728	DECREASE
chr20	26136912	ncRNA_exonic	MIR663A	NA	rs7266947	TRANSFAC	M03213	ESR1	0.000187419	6.02995e-06	0.0011404	0.00131728	INCREASE
chr20	26136912	ncRNA_exonic	MIR663A	NA	rs7266947	TRANSFAC	M04455	ESR1	0.000523406	0.00246685	0.00131728	0.00131728	DECREASE
chr6	37135210	intergenic	FGD2,PIM1	dist=30387;dist=110690	rs9366927	TRANSFAC	M04455	ESR1	0.000240084	0.0015678	0.000445159	0.00133548	DECREASE
chr21	23310719	intergenic	LINC00308,D21S2088E	dist=900001;dist=344578	rs244259	TRANSFAC	M03213	ESR1	0.00094029	5.24343e-05	0.00134488	0.00134488	INCREASE
chr7	151203772	intronic	PRKAG2	NA	rs4726106	TRANSFAC	M03213	ESR1	8.7201e-05	0.00156255	0.00134488	0.00134488	DECREASE
chr1	143631469	intronic	NBPF12,NBPF20,PDE4DIP	NA	rs2938634	TRANSFAC	M02261	ESR1	0.00021097	0.00113249	0.00102808	0.00137077	DECREASE
chr1	143631469	intronic	NBPF12,NBPF20,PDE4DIP	NA	rs2938634	JASPAR	MA0112.2	ESR1	0.00021097	0.00113249	0.00102808	0.00137077	DECREASE
chr15	61098980	intergenic	TLN2,TPM1	dist=175098;dist=22911	rs4774469	TRANSFAC	M04455	ESR1	0.00134082	0.000192759	0.000353566	0.00137077	INCREASE
chr15	61098980	intergenic	TLN2,TPM1	dist=175098;dist=22911	rs4774469	TRANSFAC	M02261	ESR1	0.000251573	4.71327e-05	0.00102808	0.00137077	INCREASE
chr15	61098980	intergenic	TLN2,TPM1	dist=175098;dist=22911	rs4774469	JASPAR	MA0112.2	ESR1	0.000251573	4.71327e-05	0.00102808	0.00137077	INCREASE
chr19	890697	intronic	ARID3A	NA	rs10414193	TRANSFAC	M03213	ESR1	0.00177628	0.000101358	0.00138475	0.00138475	INCREASE
chr7	1943744	intronic	MAD1L1	NA	rs117012176	TRANSFAC	M03213	ESR1	2.09397e-05	0.000370605	0.00138475	0.00138475	DECREASE
chr11	16991451	intronic	PLEKHA7	NA	rs6486339	TRANSFAC	M03213	ESR1	0.000101358	0.00177628	0.00138475	0.00138475	DECREASE
chr8	145094645	intronic	PLEC	NA	rs7832643	TRANSFAC	M03213	ESR1	0.000101358	0.00177628	0.00138475	0.00138475	DECREASE
chr8	141337543	intronic	TRAPPC9	NA	rs141484933	TRANSFAC	M04455	ESR1	0.000290074	0.00147874	0.00104277	0.00139036	DECREASE
chr3	124272192	intronic	PDIA5	NA	rs9858743	TRANSFAC	M04455	ESR1	0.00494053	0.000984779	0.00104277	0.00139036	INCREASE
chr10	678424	intronic	DIP2C	NA	rs10795292	TRANSFAC	M02261	ESR1	0.00211168	0.000432229	0.00139644	0.00139644	INCREASE
chr10	678424	intronic	DIP2C	NA	rs10795292	JASPAR	MA0112.2	ESR1	0.00211168	0.000432229	0.00139644	0.00139644	INCREASE
chr3	150708272	intergenic	TM4SF4,WWTR1	dist=4401;dist=9440	rs13075906	TRANSFAC	M02261	ESR1	0.00122276	0.000251573	0.00139644	0.00139644	INCREASE
chr3	150708272	intergenic	TM4SF4,WWTR1	dist=4401;dist=9440	rs13075906	JASPAR	MA0112.2	ESR1	0.00122276	0.000251573	0.00139644	0.00139644	INCREASE
chr4	8062532	intronic	ABLIM2	NA	rs1320076	TRANSFAC	M02261	ESR1	0.000176483	0.000850948	0.00139644	0.00139644	DECREASE
chr4	8062532	intronic	ABLIM2	NA	rs1320076	JASPAR	MA0112.2	ESR1	0.000176483	0.000850948	0.00139644	0.00139644	DECREASE
chr6	49743780	intergenic	RHAG,CRISP2	dist=31234;dist=24250	rs2396915	TRANSFAC	M04455	ESR1	0.000523406	0.00327755	0.000505367	0.00139644	DECREASE
chr6	49743780	intergenic	RHAG,CRISP2	dist=31234;dist=24250	rs2396915	TRANSFAC	M02261	ESR1	0.000873624	0.00425542	0.00139644	0.00139644	DECREASE
chr6	49743780	intergenic	RHAG,CRISP2	dist=31234;dist=24250	rs2396915	JASPAR	MA0112.2	ESR1	0.000873624	0.00425542	0.00139644	0.00139644	DECREASE
chr11	45804847	intergenic	SLC35C1,CRY2	dist=13704;dist=20398	rs61884500	TRANSFAC	M02261	ESR1	0.00238166	0.00049645	0.00139644	0.00139644	INCREASE
chr11	45804847	intergenic	SLC35C1,CRY2	dist=13704;dist=20398	rs61884500	JASPAR	MA0112.2	ESR1	0.00238166	0.00049645	0.00139644	0.00139644	INCREASE
chr19	40714192	intergenic	SBSN,GAPDHS	dist=3099;dist=1962	rs8112853	TRANSFAC	M02261	ESR1	0.000873624	0.00425542	0.00139644	0.00139644	DECREASE
chr19	40714192	intergenic	SBSN,GAPDHS	dist=3099;dist=1962	rs8112853	JASPAR	MA0112.2	ESR1	0.000873624	0.00425542	0.00139644	0.00139644	DECREASE
chr2	10544995	intergenic	LOC101929715,NOL10	dist=31866;dist=83348	rs818182	TRANSFAC	M02261	ESR1	0.00049645	0.00238166	0.00139644	0.00139644	DECREASE
chr2	10544995	intergenic	LOC101929715,NOL10	dist=31866;dist=83348	rs818182	JASPAR	MA0112.2	ESR1	0.00049645	0.00238166	0.00139644	0.00139644	DECREASE
chr19	3993858	intergenic	PIAS4,ZBTB7A	dist=4791;dist=2358	rs11882361	TRANSFAC	M03213	ESR1	0.000101358	0.00171184	0.00140364	0.00140364	DECREASE
chr2	165079679	intronic	GRB14	NA	rs13015780	TRANSFAC	M03213	ESR1	0.000101358	0.00171184	0.00140364	0.00140364	DECREASE
chr16	3912391	intergenic	CREBBP,LOC102724927	dist=42269;dist=25235	rs2075138	TRANSFAC	M03213	ESR1	0.000120497	0.00201133	0.00140364	0.00140364	DECREASE
chr10	44052338	intergenic	LINC00841,LOC100130539	dist=266977;dist=55866	rs2505747	TRANSFAC	M03213	ESR1	0.000101358	0.00171184	0.00140364	0.00140364	DECREASE
chr4	3839984	intergenic	ADRA2C,FAM86EP	dist=99933;dist=154615	rs28647712	TRANSFAC	M03213	ESR1	0.00201133	0.000120497	0.00140364	0.00140364	INCREASE
chr6	39999347	intronic	MOCS1	NA	rs3008818	TRANSFAC	M03213	ESR1	0.000101358	0.00171184	0.00140364	0.00140364	DECREASE
chr20	45027802	intronic	EYA2	NA	rs4809607	TRANSFAC	M03213	ESR1	0.000101358	0.00171184	0.00140364	0.00140364	DECREASE
chr16	33871092	intergenic	LINC00273,UBE2MP1	dist=1088;dist=390211	rs74016528	TRANSFAC	M03213	ESR1	0.000883661	5.24343e-05	0.00140364	0.00140364	INCREASE
chr2	10317883	intergenic	C2orf48,HPCAL1	dist=49490;dist=42598	rs759344	TRANSFAC	M03213	ESR1	0.000101358	0.00171184	0.00140364	0.00140364	DECREASE
chr16	82538204	intergenic	MLYCD,OSGIN1	dist=30916;dist=6124	rs4782862	TRANSFAC	M04455	ESR1	0.00451279	0.000639577	0.000353566	0.00141427	INCREASE
chr5	32750027	intronic	NPR3	NA	rs1421811	TRANSFAC	M03213	ESR1	3.40483e-05	0.000558409	0.00141857	0.00141857	DECREASE
chr5	76758205	UTR3	PDE8B	NA	rs78676901	TRANSFAC	M03213	ESR1	0.000101358	0.00166479	0.00141857	0.00141857	DECREASE
chr2	239906058	intronic	HDAC4	NA	rs925739	TRANSFAC	M03213	ESR1	0.000101358	0.00166479	0.00141857	0.00141857	DECREASE
chr3	87888646	intergenic	POU1F1,HTR1F	dist=480219;dist=225770	rs73139484	TRANSFAC	M02261	ESR1	0.000896844	0.00606017	0.000486113	0.00145834	DECREASE
chr3	87888646	intergenic	POU1F1,HTR1F	dist=480219;dist=225770	rs73139484	JASPAR	MA0112.2	ESR1	0.000896844	0.00606017	0.000486113	0.00145834	DECREASE
chr8	126675888	intergenic	TRIB1,LINC00861	dist=156059;dist=328061	rs10094725	TRANSFAC	M04455	ESR1	0.000572882	9.68383e-05	0.000629331	0.0014826	INCREASE
chr8	126675888	intergenic	TRIB1,LINC00861	dist=156059;dist=328061	rs10094725	TRANSFAC	M02261	ESR1	0.000725808	0.000138583	0.00111195	0.0014826	INCREASE
chr8	126675888	intergenic	TRIB1,LINC00861	dist=156059;dist=328061	rs10094725	JASPAR	MA0112.2	ESR1	0.000725808	0.000138583	0.00111195	0.0014826	INCREASE
chr20	42012602	intronic	TOX2	NA	rs4812774	TRANSFAC	M02261	ESR1	0.000282504	0.0014593	0.00111195	0.0014826	DECREASE
chr20	42012602	intronic	TOX2	NA	rs4812774	JASPAR	MA0112.2	ESR1	0.000282504	0.0014593	0.00111195	0.0014826	DECREASE
chr1	149750843	intronic	CGN	NA	rs10888419	TRANSFAC	M04455	ESR1	0.000727882	0.00503134	0.000372718	0.00149087	DECREASE
chr5	1593332	intergenic	LPCAT1,SDHAP3	dist=16256;dist=31741	rs28819736	TRANSFAC	M04455	ESR1	0.000759576	0.00521682	0.000372718	0.00149087	DECREASE
chr5	10742768	intronic	DAP	NA	rs3822412	TRANSFAC	M04455	ESR1	0.000828433	0.00560478	0.000372718	0.00149087	DECREASE
chr6	39492717	intronic	KIF6	NA	rs9471097	TRANSFAC	M04455	ESR1	0.00531031	0.000775988	0.000372718	0.00149087	INCREASE
chr4	8313563	intergenic	SH3TC1,HTRA3	dist=19833;dist=8829	rs13138042	TRANSFAC	M03213	ESR1	0.00190443	0.000120497	0.00149611	0.00149611	INCREASE
chr11	67201569	intronic	ALDH3B2	NA	rs1903829	TRANSFAC	M03213	ESR1	0.000120497	0.00190443	0.00149611	0.00149611	DECREASE
chr20	61057618	intronic	SLC17A9	NA	rs2427455	TRANSFAC	M03213	ESR1	5.98807e-05	0.000949031	0.00149611	0.00149611	DECREASE
chr4	160370059	intergenic	MIR3688-1,RAPGEF2	dist=100563;dist=38389	rs11944318	TRANSFAC	M02261	ESR1	0.000258999	0.00122276	0.00150539	0.00150539	DECREASE
chr4	160370059	intergenic	MIR3688-1,RAPGEF2	dist=100563;dist=38389	rs11944318	JASPAR	MA0112.2	ESR1	0.000258999	0.00122276	0.00150539	0.00150539	DECREASE
chr12	44834540	intergenic	SCAF11,SLC38A1	dist=163872;dist=28566	rs12423604	TRANSFAC	M02261	ESR1	0.00268236	0.000569364	0.00150539	0.00150539	INCREASE
chr12	44834540	intergenic	SCAF11,SLC38A1	dist=163872;dist=28566	rs12423604	JASPAR	MA0112.2	ESR1	0.00268236	0.000569364	0.00150539	0.00150539	INCREASE
chr7	6483309	intronic	KDELR2	NA	rs1403782	TRANSFAC	M02261	ESR1	0.000244338	0.00116188	0.00150539	0.00150539	DECREASE
chr7	6483309	intronic	KDELR2	NA	rs1403782	JASPAR	MA0112.2	ESR1	0.000244338	0.00116188	0.00150539	0.00150539	DECREASE
chr4	99306975	intergenic	STPG2,RAP1GDS1	dist=23561;dist=94575	rs4396996	TRANSFAC	M02261	ESR1	0.000316886	0.00149629	0.00150539	0.00150539	DECREASE
chr4	99306975	intergenic	STPG2,RAP1GDS1	dist=23561;dist=94575	rs4396996	JASPAR	MA0112.2	ESR1	0.000316886	0.00149629	0.00150539	0.00150539	DECREASE
chr8	96293389	ncRNA_intronic	C8orf69	NA	rs4735356	TRANSFAC	M02261	ESR1	0.00122276	0.000258999	0.00150539	0.00150539	INCREASE
chr8	96293389	ncRNA_intronic	C8orf69	NA	rs4735356	JASPAR	MA0112.2	ESR1	0.00122276	0.000258999	0.00150539	0.00150539	INCREASE
chr20	61171690	ncRNA_intronic	LOC63930	NA	rs6122362	TRANSFAC	M03213	ESR1	4.32413e-05	0.00104284	0.00120005	0.00150539	DECREASE
chr20	61171690	ncRNA_intronic	LOC63930	NA	rs6122362	TRANSFAC	M02261	ESR1	0.000386447	8.17129e-05	0.00150539	0.00150539	INCREASE
chr20	61171690	ncRNA_intronic	LOC63930	NA	rs6122362	JASPAR	MA0112.2	ESR1	0.000386447	8.17129e-05	0.00150539	0.00150539	INCREASE
chr19	38434278	intergenic	SLC7A10,CEBPA	dist=25682;dist=48402	rs7251615	TRANSFAC	M03213	ESR1	2.73373e-05	0.000681384	0.00119855	0.00150539	DECREASE
chr19	38434278	intergenic	SLC7A10,CEBPA	dist=25682;dist=48402	rs7251615	TRANSFAC	M02261	ESR1	0.000469773	0.00221615	0.00150539	0.00150539	DECREASE
chr19	38434278	intergenic	SLC7A10,CEBPA	dist=25682;dist=48402	rs7251615	JASPAR	MA0112.2	ESR1	0.000469773	0.00221615	0.00150539	0.00150539	DECREASE
chr17	71153309	intronic	RECQL5	NA	rs820206	TRANSFAC	M02261	ESR1	0.000539087	0.00255821	0.00150539	0.00150539	DECREASE
chr17	71153309	intronic	RECQL5	NA	rs820206	JASPAR	MA0112.2	ESR1	0.000539087	0.00255821	0.00150539	0.00150539	DECREASE
chr13	109978102	intronic	RAB20	NA	rs9634593	TRANSFAC	M02261	ESR1	0.00243924	0.000510305	0.00150539	0.00150539	INCREASE
chr13	109978102	intronic	RAB20	NA	rs9634593	JASPAR	MA0112.2	ESR1	0.00243924	0.000510305	0.00150539	0.00150539	INCREASE
chr14	99102752	intronic	CCDC85C	NA	rs11160527	TRANSFAC	M03213	ESR1	0.000108069	0.00166479	0.00151144	0.00151144	DECREASE
chr18	17238637	intronic	GREB1L	NA	rs291793	TRANSFAC	M03213	ESR1	0.00156255	0.000101358	0.00151144	0.00151144	INCREASE
chr20	56276843	ncRNA_intronic	PPP4R1L	NA	rs75155925	TRANSFAC	M04455	ESR1	0.000560058	0.0034727	0.000505367	0.0015161	DECREASE
chr2	1600615	intergenic	TPO,PXDN	dist=75109;dist=14051	rs10779972	TRANSFAC	M03213	ESR1	0.00201133	0.000134654	0.00153804	0.00153804	INCREASE
chr18	59073256	intronic	BCL2	NA	rs3744950	TRANSFAC	M03213	ESR1	0.000148811	0.00220273	0.00153804	0.00153804	DECREASE
chr20	29662221	intergenic	MIR3193,COX4I2	dist=3517;dist=27131	rs6060297	TRANSFAC	M03213	ESR1	0.00220273	0.000148811	0.00153804	0.00153804	INCREASE
chr9	129365186	intronic	FAM129B	NA	rs2249705	TRANSFAC	M03213	ESR1	2.98195e-05	0.000438779	0.00157496	0.00157496	DECREASE
chr13	113248147	intronic	TMCO3	NA	rs55705016	TRANSFAC	M03213	ESR1	0.000768254	5.24343e-05	0.00157496	0.00157496	INCREASE
chr5	6796220	intronic	PAPD7	NA	chr5:6796220	TRANSFAC	M04455	ESR1	5.23319e-06	8.73893e-07	0.000629331	0.00159621	INCREASE
chr5	6796220	intronic	PAPD7	NA	chr5:6796220	TRANSFAC	M02261	ESR1	4.26694e-05	8.47744e-06	0.00119715	0.00159621	INCREASE
chr5	6796220	intronic	PAPD7	NA	chr5:6796220	JASPAR	MA0112.2	ESR1	4.26694e-05	8.47744e-06	0.00119715	0.00159621	INCREASE
chr15	68441997	intergenic	TLE3,UACA	dist=264687;dist=291950	rs34627158	TRANSFAC	M04455	ESR1	0.000347391	0.00246685	0.000320937	0.00160468	DECREASE
chr20	45027921	intronic	EYA2	NA	rs1206775	TRANSFAC	M03213	ESR1	0.00214895	0.000148811	0.00162063	0.00162063	INCREASE
chr15	65205259	UTR5	SMAD3	NA	rs16950635	TRANSFAC	M03213	ESR1	0.000148811	0.00214895	0.00162063	0.00162063	DECREASE
chr11	69039535	intergenic	LOC101928292,CCND1	dist=22043;dist=125519	rs2015489	TRANSFAC	M03213	ESR1	0.000148811	0.00211109	0.00162063	0.00162063	DECREASE
chr11	117305133	intronic	TMPRSS13	NA	rs7928668	TRANSFAC	M03213	ESR1	0.00425438	0.000301046	0.00162063	0.00162063	INCREASE
chr11	124239938	upstream	ROBO3	NA	rs7951801	TRANSFAC	M03213	ESR1	0.000120497	0.00171184	0.00162063	0.00162063	DECREASE
chr5	178002314	intergenic	CLK4,ZNF354A	dist=15654;dist=68814	rs6865775	TRANSFAC	M04455	ESR1	4.91573e-05	9.14368e-06	0.000783418	0.0016255	INCREASE
chr7	129735249	intronic	CPA4	NA	rs1038628	TRANSFAC	M02261	ESR1	0.0006177	0.00287872	0.00162769	0.00162769	DECREASE
chr7	129735249	intronic	CPA4	NA	rs1038628	JASPAR	MA0112.2	ESR1	0.0006177	0.00287872	0.00162769	0.00162769	DECREASE
chr2	200861766	intergenic	C2orf47,SPATS2L	dist=324674;dist=17083	rs188407	TRANSFAC	M02261	ESR1	0.00110378	0.000237298	0.00162769	0.00162769	INCREASE
chr2	200861766	intergenic	C2orf47,SPATS2L	dist=324674;dist=17083	rs188407	JASPAR	MA0112.2	ESR1	0.00110378	0.000237298	0.00162769	0.00162769	INCREASE
chr20	39455165	intergenic	EMILIN3,CHD6	dist=26253;dist=8992	rs4810316	TRANSFAC	M04455	ESR1	0.000611933	0.00367573	0.000629331	0.00162769	DECREASE
chr20	39455165	intergenic	EMILIN3,CHD6	dist=26253;dist=8992	rs4810316	TRANSFAC	M02261	ESR1	0.000920619	0.00425542	0.00162769	0.00162769	DECREASE
chr20	39455165	intergenic	EMILIN3,CHD6	dist=26253;dist=8992	rs4810316	JASPAR	MA0112.2	ESR1	0.000920619	0.00425542	0.00162769	0.00162769	DECREASE
chr8	29577601	intergenic	DUSP4,LINC00589	dist=313415;dist=57093	rs6558135	TRANSFAC	M02261	ESR1	0.00110378	0.000237298	0.00162769	0.00162769	INCREASE
chr8	29577601	intergenic	DUSP4,LINC00589	dist=313415;dist=57093	rs6558135	JASPAR	MA0112.2	ESR1	0.00110378	0.000237298	0.00162769	0.00162769	INCREASE
chr5	55682741	intergenic	ANKRD55,LOC102467147	dist=117798;dist=106638	rs6896970	TRANSFAC	M02261	ESR1	0.00323478	0.000706668	0.00162769	0.00162769	INCREASE
chr5	55682741	intergenic	ANKRD55,LOC102467147	dist=117798;dist=106638	rs6896970	JASPAR	MA0112.2	ESR1	0.00323478	0.000706668	0.00162769	0.00162769	INCREASE
chr6	159046579	intronic	SYTL3	NA	rs73016283	TRANSFAC	M02261	ESR1	0.000316886	0.0014593	0.00162769	0.00162769	DECREASE
chr6	159046579	intronic	SYTL3	NA	rs73016283	JASPAR	MA0112.2	ESR1	0.000316886	0.0014593	0.00162769	0.00162769	DECREASE
chr20	47862427	upstream	SLC9A8	NA	rs77480041	TRANSFAC	M02261	ESR1	0.000601187	0.00281188	0.00162769	0.00162769	DECREASE
chr20	47862427	upstream	SLC9A8	NA	rs77480041	JASPAR	MA0112.2	ESR1	0.000601187	0.00281188	0.00162769	0.00162769	DECREASE
chr20	49785875	intronic	ATP9A	NA	rs2426395	TRANSFAC	M04455	ESR1	0.00580902	0.000864854	0.000411044	0.00164417	INCREASE
chr8	140847330	intronic	TRAPPC9	NA	rs2319561	TRANSFAC	M03213	ESR1	0.00229973	0.000163299	0.00165196	0.00165196	INCREASE
chr16	1038875	intergenic	SOX8,SSTR5-AS1	dist=61895;dist=15208	rs2549191	TRANSFAC	M03213	ESR1	0.000257538	0.00361337	0.00165196	0.00165196	DECREASE
chr19	63482487	intronic	ZNF8	NA	rs437229	TRANSFAC	M03213	ESR1	0.00361337	0.000257538	0.00165196	0.00165196	INCREASE
chr2	4209711	intergenic	LINC01304,LINC01249	dist=210214;dist=443972	rs62116293	TRANSFAC	M03213	ESR1	0.000175359	0.00245768	0.00165196	0.00165196	DECREASE
chr20	43407985	intronic	SDC4	NA	rs63616261	TRANSFAC	M03213	ESR1	0.00229973	0.000163299	0.00165196	0.00165196	INCREASE
chr19	2475925	intronic	GNG7	NA	rs8112435	TRANSFAC	M03213	ESR1	0.00229973	0.000163299	0.00165196	0.00165196	INCREASE
chr6	324602	intergenic	DUSP22,IRF4	dist=28247;dist=12137	rs3894984	TRANSFAC	M02261	ESR1	3.49045e-05	6.77414e-06	0.00111195	0.00166006	INCREASE
chr6	324602	intergenic	DUSP22,IRF4	dist=28247;dist=12137	rs3894984	JASPAR	MA0112.2	ESR1	3.49045e-05	6.77414e-06	0.00111195	0.00166006	INCREASE
chr6	324602	intergenic	DUSP22,IRF4	dist=28247;dist=12137	rs3894984	TRANSFAC	M04455	ESR1	7.10762e-05	1.5725e-05	0.00166006	0.00166006	INCREASE
chr10	79295953	intronic	DLG5	NA	rs10824584	TRANSFAC	M02261	ESR1	0.000258999	0.00135326	0.00111195	0.00166793	DECREASE
chr10	79295953	intronic	DLG5	NA	rs10824584	JASPAR	MA0112.2	ESR1	0.000258999	0.00135326	0.00111195	0.00166793	DECREASE
chr1	28513360	intergenic	SESN2,MED18	dist=31771;dist=14740	rs7523070	TRANSFAC	M02261	ESR1	6.99561e-07	3.66565e-06	0.00111195	0.00166793	DECREASE
chr1	28513360	intergenic	SESN2,MED18	dist=31771;dist=14740	rs7523070	JASPAR	MA0112.2	ESR1	6.99561e-07	3.66565e-06	0.00111195	0.00166793	DECREASE
chr1	146188027	intronic	NBPF10,NBPF8	NA	chr1:146188027	TRANSFAC	M04455	ESR1	0.00580902	0.000943555	0.000556215	0.00166865	INCREASE
chr5	1593324	intergenic	LPCAT1,SDHAP3	dist=16248;dist=31749	rs28875329	TRANSFAC	M02261	ESR1	0.000651985	0.000130369	0.00129126	0.00172168	INCREASE
chr5	1593324	intergenic	LPCAT1,SDHAP3	dist=16248;dist=31749	rs28875329	JASPAR	MA0112.2	ESR1	0.000651985	0.000130369	0.00129126	0.00172168	INCREASE
chr6	44313823	intergenic	SLC29A1,HSP90AB1	dist=3957;dist=8058	rs681238	TRANSFAC	M03213	ESR1	0.000187419	6.02995e-06	0.0011404	0.00172168	INCREASE
chr6	44313823	intergenic	SLC29A1,HSP90AB1	dist=3957;dist=8058	rs681238	TRANSFAC	M02261	ESR1	0.000198838	0.000995435	0.00129126	0.00172168	DECREASE
chr6	44313823	intergenic	SLC29A1,HSP90AB1	dist=3957;dist=8058	rs681238	JASPAR	MA0112.2	ESR1	0.000198838	0.000995435	0.00129126	0.00172168	DECREASE
chr19	1204425	intronic	MIDN	NA	chr19:1204425	TRANSFAC	M03213	ESR1	0.00378663	0.000278147	0.00174578	0.00174578	INCREASE
chr1	41480240	ncRNA_intronic	MIR5095	NA	chr1:41480240	TRANSFAC	M03213	ESR1	0.00352011	0.000257538	0.00174578	0.00174578	INCREASE
chr17	72090491	intronic	ST6GALNAC2	NA	rs10775368	TRANSFAC	M03213	ESR1	0.000257538	0.00352011	0.00174578	0.00174578	DECREASE
chr2	237151572	intronic	ACKR3	NA	rs1106167	TRANSFAC	M03213	ESR1	0.000257538	0.00352011	0.00174578	0.00174578	DECREASE
chr16	53864494	intergenic	IRX5,IRX6	dist=338598;dist=51478	rs11076091	TRANSFAC	M03213	ESR1	0.000257538	0.00352011	0.00174578	0.00174578	DECREASE
chr10	3078386	intergenic	LINC00701,PFKP	dist=731118;dist=21326	rs11251678	TRANSFAC	M03213	ESR1	0.00352011	0.000257538	0.00174578	0.00174578	INCREASE
chr6	91226027	intergenic	MIR4464,MAP3K7	dist=146754;dist=53986	rs1144152	TRANSFAC	M03213	ESR1	0.000155154	0.00211109	0.00174578	0.00174578	DECREASE
chr12	103574318	intronic	CHST11	NA	rs12230909	TRANSFAC	M03213	ESR1	0.00352011	0.000257538	0.00174578	0.00174578	INCREASE
chr10	5528694	intergenic	NET1,CALML5	dist=37675;dist=1964	rs12355679	TRANSFAC	M03213	ESR1	0.0032924	0.000240919	0.00174578	0.00174578	INCREASE
chr16	87123750	intronic	ZFPM1	NA	rs12929780	TRANSFAC	M03213	ESR1	0.00352011	0.000257538	0.00174578	0.00174578	INCREASE
chr1	143643508	UTR5	PDE4DIP	NA	rs1324348	TRANSFAC	M03213	ESR1	0.000231726	0.00315787	0.00174578	0.00174578	DECREASE
chr9	138776527	exonic	LCN15	NA	rs2297723	TRANSFAC	M03213	ESR1	0.00378663	0.000278147	0.00174578	0.00174578	INCREASE
chr10	104564412	UTR3	WBP1L	NA	rs284855	TRANSFAC	M03213	ESR1	0.00201133	0.000148811	0.00174578	0.00174578	INCREASE
chr14	34875978	intergenic	PSMA6,NFKBIA	dist=19542;dist=64489	rs34031432	TRANSFAC	M03213	ESR1	0.000148811	0.00201133	0.00174578	0.00174578	DECREASE
chr7	6941841	intergenic	CCZ1B,LOC100131257	dist=109390;dist=140085	rs4446655	TRANSFAC	M03213	ESR1	0.000257538	0.00352011	0.00174578	0.00174578	DECREASE
chr14	87307501	intergenic	LOC283585,GALC	dist=848649;dist=161610	rs4899923	TRANSFAC	M03213	ESR1	0.000257538	0.00352011	0.00174578	0.00174578	DECREASE
chr20	26138065	upstream	MIR663AHG	NA	rs5001368	TRANSFAC	M03213	ESR1	0.00211109	0.000155154	0.00174578	0.00174578	INCREASE
chr20	60362608	ncRNA_intronic	LAMA5-AS1	NA	rs595493	TRANSFAC	M03213	ESR1	0.000264984	0.00361337	0.00174578	0.00174578	DECREASE
chr16	82767945	intronic	DNAAF1	NA	rs62049867	TRANSFAC	M03213	ESR1	0.000148811	0.00201133	0.00174578	0.00174578	DECREASE
chr10	49166423	intergenic	FRMPD2,MAPK8	dist=13476;dist=18265	rs7097975	TRANSFAC	M03213	ESR1	0.000257538	0.00352011	0.00174578	0.00174578	DECREASE
chr13	24587121	intergenic	PABPC3,AMER2	dist=16417;dist=46696	rs2994899	TRANSFAC	M04455	ESR1	0.00169789	0.000332275	0.00104277	0.00175904	INCREASE
chr13	24587121	intergenic	PABPC3,AMER2	dist=16417;dist=46696	rs2994899	TRANSFAC	M02261	ESR1	0.000258999	5.73834e-05	0.00175904	0.00175904	INCREASE
chr13	24587121	intergenic	PABPC3,AMER2	dist=16417;dist=46696	rs2994899	JASPAR	MA0112.2	ESR1	0.000258999	5.73834e-05	0.00175904	0.00175904	INCREASE
chr9	86578668	intronic	NTRK2	NA	rs4877288	TRANSFAC	M02261	ESR1	0.000745423	0.00338793	0.00175904	0.00175904	DECREASE
chr9	86578668	intronic	NTRK2	NA	rs4877288	JASPAR	MA0112.2	ESR1	0.000745423	0.00338793	0.00175904	0.00175904	DECREASE
chr3	124585940	intronic	ADCY5	NA	rs6803102	TRANSFAC	M02261	ESR1	0.00036526	0.00165294	0.00175904	0.00175904	DECREASE
chr3	124585940	intronic	ADCY5	NA	rs6803102	JASPAR	MA0112.2	ESR1	0.00036526	0.00165294	0.00175904	0.00175904	DECREASE
chr17	40476520	intronic	DCAKD	NA	rs8071302	TRANSFAC	M03213	ESR1	2.52229e-05	0.000681384	0.00117341	0.00175904	DECREASE
chr17	40476520	intronic	DCAKD	NA	rs8071302	TRANSFAC	M02261	ESR1	0.000539087	0.00243924	0.00175904	0.00175904	DECREASE
chr17	40476520	intronic	DCAKD	NA	rs8071302	JASPAR	MA0112.2	ESR1	0.000539087	0.00243924	0.00175904	0.00175904	DECREASE
chr19	53764813	intronic	SULT2B1	NA	rs8107786	TRANSFAC	M02261	ESR1	1.57466e-05	3.5248e-06	0.00175904	0.00175904	INCREASE
chr19	53764813	intronic	SULT2B1	NA	rs8107786	JASPAR	MA0112.2	ESR1	1.57466e-05	3.5248e-06	0.00175904	0.00175904	INCREASE
chr3	198793066	intergenic	BDH1,LOC220729	dist=8475;dist=32229	chr3:198793066	TRANSFAC	M03213	ESR1	0.000347275	0.00465782	0.00176537	0.00176537	DECREASE
chr5	2091804	intergenic	MIR548BA,LOC100506858	dist=54750;dist=265030	chr5:2091804	TRANSFAC	M03213	ESR1	0.000347275	0.00465782	0.00176537	0.00176537	DECREASE
chr14	64764009	intergenic	LOC100128233,MIR4708	dist=5191;dist=107580	rs10150005	TRANSFAC	M03213	ESR1	0.000455398	3.40483e-05	0.00176537	0.00176537	INCREASE
chr6	31585660	exonic	MICB	NA	rs1065076	TRANSFAC	M03213	ESR1	0.00398673	0.000301046	0.00176537	0.00176537	INCREASE
chr8	102688663	intronic	GRHL2	NA	rs11787052	TRANSFAC	M03213	ESR1	0.0032924	0.000246746	0.00176537	0.00176537	INCREASE
chr16	33864034	intergenic	RNU6-76P,LINC00273	dist=393290;dist=4519	rs143104868	TRANSFAC	M03213	ESR1	0.000187419	0.00248283	0.00176537	0.00176537	DECREASE
chr2	132742632	intergenic	ANKRD30BL,GPR39	dist=10620;dist=147985	rs143907603	TRANSFAC	M03213	ESR1	0.000187419	0.00248283	0.00176537	0.00176537	DECREASE
chr5	17428767	intergenic	BASP1,LOC401177	dist=98813;dist=3248	rs16869742	TRANSFAC	M03213	ESR1	0.000301046	0.00398673	0.00176537	0.00176537	DECREASE
chr15	78529936	intronic	ARNT2	NA	rs17788120	TRANSFAC	M03213	ESR1	0.00260498	0.000193449	0.00176537	0.00176537	INCREASE
chr17	52266928	intronic	DGKE	NA	rs2235092	TRANSFAC	M03213	ESR1	0.000330656	0.00445121	0.00176537	0.00176537	DECREASE
chr10	62426398	intergenic	RHOBTB1,LINC00845	dist=52359;dist=19641	rs2393709	TRANSFAC	M03213	ESR1	0.000301046	0.00398673	0.00176537	0.00176537	DECREASE
chr16	12040176	intronic	SNX29	NA	rs2541582	TRANSFAC	M03213	ESR1	0.00445121	0.000330656	0.00176537	0.00176537	INCREASE
chr14	105381019	intergenic	ELK2AP,KIAA0125	dist=170830;dist=73864	rs2856945	TRANSFAC	M03213	ESR1	0.000187419	0.00250407	0.00176537	0.00176537	DECREASE
chr6	170287065	intergenic	LINC00574,LOC154449	dist=342171;dist=118282	rs2935068	TRANSFAC	M03213	ESR1	0.000187419	0.00248283	0.00176537	0.00176537	DECREASE
chr8	8356260	intergenic	SGK223,CLDN23	dist=79506;dist=240816	rs2976876	TRANSFAC	M03213	ESR1	0.00465782	0.000347275	0.00176537	0.00176537	INCREASE
chr16	11461384	intergenic	RMI2,LOC101927131	dist=108266;dist=5233	rs35839588	TRANSFAC	M03213	ESR1	0.000134654	0.00177628	0.00176537	0.00176537	DECREASE
chr11	33682866	UTR3	CD59	NA	rs36093484	TRANSFAC	M03213	ESR1	0.000301046	0.00398673	0.00176537	0.00176537	DECREASE
chr16	87076765	intronic	ZFPM1	NA	rs55637647	TRANSFAC	M03213	ESR1	0.00255027	0.000189533	0.00176537	0.00176537	INCREASE
chr20	60435246	intronic	RBBP8NL	NA	rs6121589	TRANSFAC	M03213	ESR1	0.000189533	0.00255027	0.00176537	0.00176537	DECREASE
chr2	229753812	intronic	PID1	NA	rs62190429	TRANSFAC	M03213	ESR1	0.00465782	0.000347275	0.00176537	0.00176537	INCREASE
chr19	40266365	ncRNA_intronic	HPN-AS1	NA	rs7250633	TRANSFAC	M03213	ESR1	0.000226761	0.00302593	0.00176537	0.00176537	DECREASE
chr19	15800340	upstream	UCA1	NA	rs7257792	TRANSFAC	M03213	ESR1	0.000134654	0.00177628	0.00176537	0.00176537	DECREASE
chr9	79468938	intergenic	GNA14,GNAQ	dist=15886;dist=52072	rs72734703	TRANSFAC	M03213	ESR1	0.00341199	0.000257538	0.00176537	0.00176537	INCREASE
chr6	169055449	intergenic	SMOC2,THBS2	dist=244850;dist=302351	rs9346591	TRANSFAC	M03213	ESR1	0.000301046	0.00398673	0.00176537	0.00176537	DECREASE
chr2	137983041	intronic	THSD7B	NA	rs10928615	TRANSFAC	M04455	ESR1	0.00260948	0.00039751	0.000445159	0.00178063	INCREASE
chr11	76462842	intronic	CAPN5	NA	rs948976	TRANSFAC	M03213	ESR1	4.22879e-06	0.000108069	0.00119602	0.00179404	DECREASE
chr20	46188353	intergenic	LOC101927457,LINC00494	dist=136085;dist=233708	chr20:46188353	TRANSFAC	M03213	ESR1	0.00509023	0.000387997	0.00180189	0.00180189	INCREASE
chr21	39419979	intergenic	LOC101928435,PSMG1	dist=148409;dist=49263	rs1013129	TRANSFAC	M03213	ESR1	0.00302593	0.000231726	0.00180189	0.00180189	INCREASE
chr2	1669539	intronic	PXDN	NA	rs11676377	TRANSFAC	M03213	ESR1	0.00535068	0.000410032	0.00180189	0.00180189	INCREASE
chr1	7429752	intronic	CAMTA1	NA	rs1193229	TRANSFAC	M03213	ESR1	0.00509023	0.000387997	0.00180189	0.00180189	INCREASE
chr12	1816452	intronic	CACNA2D4	NA	rs12423378	TRANSFAC	M03213	ESR1	0.00361337	0.000278147	0.00180189	0.00180189	INCREASE
chr16	83940801	intergenic	MIR5093,GSE1	dist=43369;dist=261729	rs12924499	TRANSFAC	M03213	ESR1	0.00509023	0.000387997	0.00180189	0.00180189	INCREASE
chr17	75691593	intronic	GAA	NA	rs1442314	TRANSFAC	M03213	ESR1	0.00535068	0.000410032	0.00180189	0.00180189	INCREASE
chr7	154589593	intergenic	HTR5A,INSIG1	dist=79558;dist=130826	rs1730190	TRANSFAC	M03213	ESR1	0.000187419	0.00245768	0.00180189	0.00180189	DECREASE
chr5	35343059	intergenic	PRLR,SPEF2	dist=76611;dist=310687	rs17317102	TRANSFAC	M03213	ESR1	0.000410032	0.00535068	0.00180189	0.00180189	DECREASE
chr6	158401982	intronic	SYNJ2	NA	rs189482	TRANSFAC	M03213	ESR1	0.000558409	4.32413e-05	0.00180189	0.00180189	INCREASE
chr2	9870195	intergenic	YWHAQ,TAF1B	dist=181560;dist=30827	rs1913680	TRANSFAC	M03213	ESR1	0.00288614	0.000221797	0.00180189	0.00180189	INCREASE
chr1	143631469	intronic	NBPF12,NBPF20,PDE4DIP	NA	rs2938634	TRANSFAC	M03213	ESR1	0.000387997	0.00509023	0.00180189	0.00180189	DECREASE
chr9	91242286	intronic	SEMA4D	NA	rs4073714	TRANSFAC	M03213	ESR1	0.000370605	0.00487444	0.00180189	0.00180189	DECREASE
chr5	2859414	intergenic	C5orf38,LINC01377	dist=50903;dist=371535	rs4866678	TRANSFAC	M03213	ESR1	0.00315787	0.000240919	0.00180189	0.00180189	INCREASE
chr1	154453230	intronic	PMF1,PMF1-BGLAP	NA	rs4998249	TRANSFAC	M03213	ESR1	0.000163299	0.00214895	0.00180189	0.00180189	DECREASE
chr9	78376570	intergenic	GCNT1,PRUNE2	dist=64418;dist=39542	rs62566394	TRANSFAC	M03213	ESR1	0.000278147	0.00361337	0.00180189	0.00180189	DECREASE
chr15	78771348	intergenic	ARNT2,ABHD17C	dist=94016;dist=3359	rs715724	TRANSFAC	M03213	ESR1	0.00509023	0.000387997	0.00180189	0.00180189	INCREASE
chr16	3026448	ncRNA_exonic	LOC100128770	NA	rs7206805	TRANSFAC	M03213	ESR1	0.00201133	0.000155154	0.00180189	0.00180189	INCREASE
chr18	12076674	intergenic	IMPA2,ANKRD62	dist=55789;dist=7174	rs7230997	TRANSFAC	M03213	ESR1	0.000226761	0.00295102	0.00180189	0.00180189	DECREASE
chr14	53500026	intergenic	BMP4,CDKN3	dist=6722;dist=433397	rs72680541	TRANSFAC	M03213	ESR1	0.000387997	0.00509023	0.00180189	0.00180189	DECREASE
chr18	3580407	intronic	DLGAP1	NA	rs73381217	TRANSFAC	M03213	ESR1	0.00509023	0.000387997	0.00180189	0.00180189	INCREASE
chr19	11668511	intergenic	ZNF833P,ZNF823	dist=10127;dist=24569	rs73498694	TRANSFAC	M03213	ESR1	0.000221797	0.00288614	0.00180189	0.00180189	DECREASE
chr6	22345173	intergenic	CASC15,PRL	dist=42578;dist=50279	rs7754700	TRANSFAC	M03213	ESR1	0.00535068	0.000410032	0.00180189	0.00180189	INCREASE
chr7	16427617	upstream	ISPD	NA	rs7783221	TRANSFAC	M03213	ESR1	0.00113763	8.7201e-05	0.00180189	0.00180189	INCREASE
chr14	93564742	intronic	OTUB2	NA	rs8023082	TRANSFAC	M03213	ESR1	0.00509023	0.000387997	0.00180189	0.00180189	INCREASE
chr8	11673025	intronic	NEIL2	NA	rs8191598	TRANSFAC	M03213	ESR1	0.00535068	0.000410032	0.00180189	0.00180189	INCREASE
chr2	72006083	intergenic	DYSF,CYP26B1	dist=238682;dist=203792	rs908613	TRANSFAC	M03213	ESR1	0.00509023	0.000387997	0.00180189	0.00180189	INCREASE
chr1	201096688	upstream	LOC148709	NA	rs11578806	TRANSFAC	M03213	ESR1	0.000455398	0.00579293	0.00181574	0.00181574	DECREASE
chr16	2241521	exonic	ECI1	NA	rs141600125	TRANSFAC	M03213	ESR1	0.00237693	0.000187419	0.00181574	0.00181574	INCREASE
chr22	19570108	intronic	SNAP29	NA	rs165905	TRANSFAC	M03213	ESR1	0.000221797	0.00284416	0.00181574	0.00181574	DECREASE
chr5	1918248	intergenic	LOC101929034,IRX4	dist=8566;dist=12293	rs1684965	TRANSFAC	M03213	ESR1	0.00260498	0.000205508	0.00181574	0.00181574	INCREASE
chr10	46385733	exonic	SYT15	NA	rs1889849	TRANSFAC	M03213	ESR1	0.000148811	0.00190443	0.00181574	0.00181574	DECREASE
chr17	19563943	intergenic	SLC47A2,ALDH3A1	dist=3308;dist=17947	rs2010744	TRANSFAC	M03213	ESR1	0.00445121	0.000347275	0.00181574	0.00181574	INCREASE
chr15	78529847	intronic	ARNT2	NA	rs2278706	TRANSFAC	M03213	ESR1	0.000330656	0.00425438	0.00181574	0.00181574	DECREASE
chr9	135747231	intronic	VAV2	NA	rs2519772	TRANSFAC	M03213	ESR1	0.00579293	0.000455398	0.00181574	0.00181574	INCREASE
chr2	114281889	intergenic	SLC35F5,LOC101060091	dist=51019;dist=23341	rs2687630	TRANSFAC	M03213	ESR1	0.00425438	0.000330656	0.00181574	0.00181574	INCREASE
chr4	10235998	intronic	CLNK	NA	rs2720364	TRANSFAC	M03213	ESR1	0.000330656	0.00425438	0.00181574	0.00181574	DECREASE
chr1	200437823	intronic	LGR6	NA	rs2993430	TRANSFAC	M03213	ESR1	0.000347275	0.00445121	0.00181574	0.00181574	DECREASE
chr5	177438232	intergenic	FAM153C,N4BP3	dist=29538;dist=34930	rs34029082	TRANSFAC	M03213	ESR1	0.00425438	0.000330656	0.00181574	0.00181574	INCREASE
chr6	138841050	intronic	NHSL1	NA	rs35202037	TRANSFAC	M03213	ESR1	0.00352011	0.000278147	0.00181574	0.00181574	INCREASE
chr14	105426998	intergenic	ELK2AP,KIAA0125	dist=216809;dist=27885	rs3814949	TRANSFAC	M03213	ESR1	0.000347275	0.00445121	0.00181574	0.00181574	DECREASE
chr9	130437300	exonic	WDR34	NA	rs4837291	TRANSFAC	M03213	ESR1	0.000278147	0.00352011	0.00181574	0.00181574	DECREASE
chr11	64903870	intronic	SLC25A45	NA	rs547221	TRANSFAC	M03213	ESR1	0.000330656	0.00425438	0.00181574	0.00181574	DECREASE
chr2	67955724	intergenic	LOC101927701,C1D	dist=49526;dist=167112	rs60791025	TRANSFAC	M03213	ESR1	0.000438779	0.00555118	0.00181574	0.00181574	DECREASE
chr16	33871518	intergenic	LINC00273,UBE2MP1	dist=1514;dist=389785	rs62030467	TRANSFAC	M03213	ESR1	0.00274688	0.000217568	0.00181574	0.00181574	INCREASE
chr8	128958553	intergenic	MIR1204,PVT1	dist=81097;dist=13503	rs6470588	TRANSFAC	M03213	ESR1	0.00445121	0.000347275	0.00181574	0.00181574	INCREASE
chr7	72874651	intergenic	CLDN3,CLDN4	dist=52115;dist=8478	rs6946037	TRANSFAC	M03213	ESR1	0.000455398	0.00579293	0.00181574	0.00181574	DECREASE
chr10	72764135	intronic	SLC29A3	NA	rs7080325	TRANSFAC	M03213	ESR1	0.00284416	0.000221797	0.00181574	0.00181574	INCREASE
chr14	77235792	intronic	ALKBH1	NA	rs7144053	TRANSFAC	M03213	ESR1	0.000347275	0.00445121	0.00181574	0.00181574	DECREASE
chr17	69553680	intergenic	LINC00469,RPL38	dist=217409;dist=157710	rs7208071	TRANSFAC	M03213	ESR1	0.0032924	0.000257538	0.00181574	0.00181574	INCREASE
chr18	72528802	intergenic	LOC101927651,LOC400661	dist=48846;dist=2172	rs72975306	TRANSFAC	M03213	ESR1	0.000187419	0.00237693	0.00181574	0.00181574	DECREASE
chr20	61204163	ncRNA_exonic	HAR1A	NA	rs74177992	TRANSFAC	M03213	ESR1	0.00190443	0.000148811	0.00181574	0.00181574	INCREASE
chr7	157487045	intronic	PTPRN2	NA	rs749039	TRANSFAC	M03213	ESR1	0.000221797	0.00284416	0.00181574	0.00181574	DECREASE
chr4	39124937	exonic	KLB	NA	rs7685429	TRANSFAC	M03213	ESR1	0.00284416	0.000221797	0.00181574	0.00181574	INCREASE
chr9	137425751	intergenic	C9orf62,PPP1R26-AS1	dist=47526;dist=68635	rs7854943	TRANSFAC	M03213	ESR1	0.000347275	0.00445121	0.00181574	0.00181574	DECREASE
chr10	80557218	intronic	ZMIZ1	NA	rs7903793	TRANSFAC	M03213	ESR1	0.000221797	0.00279369	0.00181574	0.00181574	DECREASE
chr2	229753730	intronic	PID1	NA	rs79068417	TRANSFAC	M03213	ESR1	0.00445121	0.000347275	0.00181574	0.00181574	INCREASE
chr12	123642997	intergenic	NCOR2,SCARB1	dist=25034;dist=185130	rs837497	TRANSFAC	M03213	ESR1	0.000217568	0.00274688	0.00181574	0.00181574	DECREASE
chr15	72393684	intronic	CCDC33	NA	rs900801	TRANSFAC	M03213	ESR1	0.00425438	0.000330656	0.00181574	0.00181574	INCREASE
chr6	170006485	intergenic	LINC00574,LOC154449	dist=61591;dist=398862	rs9295027	TRANSFAC	M03213	ESR1	0.000438779	0.00555118	0.00181574	0.00181574	DECREASE
chr2	216539279	intronic	MREG	NA	rs934151	TRANSFAC	M03213	ESR1	0.000330656	0.00425438	0.00181574	0.00181574	DECREASE
chr6	40247055	intergenic	MOCS1,LINC00951	dist=236787;dist=173007	rs9394658	TRANSFAC	M03213	ESR1	0.000148811	0.00190443	0.00181574	0.00181574	DECREASE
chr3	151937906	ncRNA_intronic	LOC101928105	NA	rs9876968	TRANSFAC	M03213	ESR1	0.000221797	0.00284416	0.00181574	0.00181574	DECREASE
chr15	68441997	intergenic	TLE3,UACA	dist=264687;dist=291950	rs34627158	TRANSFAC	M02261	ESR1	0.000274458	0.00142314	0.00111195	0.00185325	DECREASE
chr15	68441997	intergenic	TLE3,UACA	dist=264687;dist=291950	rs34627158	JASPAR	MA0112.2	ESR1	0.000274458	0.00142314	0.00111195	0.00185325	DECREASE
chr20	49785875	intronic	ATP9A	NA	rs2426395	TRANSFAC	M02261	ESR1	0.000873624	0.000181845	0.00139644	0.00186192	INCREASE
chr20	49785875	intronic	ATP9A	NA	rs2426395	JASPAR	MA0112.2	ESR1	0.000873624	0.000181845	0.00139644	0.00186192	INCREASE
chr8	22662058	intronic	PEBP4	NA	rs2872238	TRANSFAC	M02261	ESR1	0.000873624	0.000181845	0.00139644	0.00186192	INCREASE
chr8	22662058	intronic	PEBP4	NA	rs2872238	JASPAR	MA0112.2	ESR1	0.000873624	0.000181845	0.00139644	0.00186192	INCREASE
chr17	63886677	intronic	ARSG	NA	chr17:63886677	TRANSFAC	M03213	ESR1	0.000387997	0.00487444	0.00190613	0.00190613	DECREASE
chr3	195462437	intergenic	HES1,LINC00887	dist=123342;dist=39246	chr3:195462437	TRANSFAC	M03213	ESR1	0.000484188	0.00604565	0.00190613	0.00190613	DECREASE
chr8	17429973	intronic	SLC7A2	NA	chr8:17429973	TRANSFAC	M03213	ESR1	0.000503124	0.00625328	0.00190613	0.00190613	DECREASE
chr14	99091226	intronic	CCDC85C	NA	rs10147463	TRANSFAC	M03213	ESR1	0.000217568	0.00268864	0.00190613	0.00190613	DECREASE
chr12	120963237	intronic	BCL7A	NA	rs10840643	TRANSFAC	M03213	ESR1	0.000231726	0.00288614	0.00190613	0.00190613	DECREASE
chr4	17306315	intronic	FAM184B	NA	rs11722132	TRANSFAC	M03213	ESR1	0.00487444	0.000387997	0.00190613	0.00190613	INCREASE
chr8	59310235	intergenic	FAM110B,LOC101929528	dist=85404;dist=20649	rs11782179	TRANSFAC	M03213	ESR1	0.000484188	0.00604565	0.00190613	0.00190613	DECREASE
chr15	51464726	intergenic	ONECUT1,WDR72	dist=595225;dist=128504	rs12148432	TRANSFAC	M03213	ESR1	0.000484188	0.00604565	0.00190613	0.00190613	DECREASE
chr15	91090470	intergenic	FAM174B,ASB9P1	dist=90435;dist=49248	rs12440115	TRANSFAC	M03213	ESR1	0.00487444	0.000387997	0.00190613	0.00190613	INCREASE
chr10	11770088	intergenic	USP6NL,ECHDC3	dist=76403;dist=54274	rs17150712	TRANSFAC	M03213	ESR1	0.00509023	0.000410032	0.00190613	0.00190613	INCREASE
chr16	8680812	intronic	ABAT	NA	rs1730954	TRANSFAC	M03213	ESR1	0.000240919	0.00302593	0.00190613	0.00190613	DECREASE
chr20	55803337	intergenic	PMEPA1,MIR4532	dist=83339;dist=100519	rs205789	TRANSFAC	M03213	ESR1	0.00465782	0.000370605	0.00190613	0.00190613	INCREASE
chr14	49544281	ncRNA_intronic	LOC100506499	NA	rs2355655	TRANSFAC	M03213	ESR1	0.000370605	0.00465782	0.00190613	0.00190613	DECREASE
chr2	15824229	intergenic	LOC101926966,MYCNOS	dist=47693;dist=169609	rs2544535	TRANSFAC	M03213	ESR1	0.00274688	0.000221797	0.00190613	0.00190613	INCREASE
chr8	70567702	UTR5	SULF1	NA	rs2725092	TRANSFAC	M03213	ESR1	0.00509023	0.000410032	0.00190613	0.00190613	INCREASE
chr10	5577097	intergenic	CALML3,ASB13	dist=18866;dist=143729	rs4393225	TRANSFAC	M03213	ESR1	0.00625328	0.000503124	0.00190613	0.00190613	INCREASE
chr19	8217627	intronic	CERS4	NA	rs4591268	TRANSFAC	M03213	ESR1	0.00487444	0.000387997	0.00190613	0.00190613	INCREASE
chr11	16941839	intronic	PLEKHA7	NA	rs4757454	TRANSFAC	M03213	ESR1	0.00272459	0.000217568	0.00190613	0.00190613	INCREASE
chr9	127920243	intergenic	PBX3,LOC101929116	dist=150767;dist=151981	rs4838342	TRANSFAC	M03213	ESR1	0.000387997	0.00487444	0.00190613	0.00190613	DECREASE
chr8	143666631	intergenic	BAI1,ARC	dist=43261;dist=22776	rs4977095	TRANSFAC	M03213	ESR1	0.00465782	0.000370605	0.00190613	0.00190613	INCREASE
chr14	105141141	intergenic	TMEM121,MIR8071-2	dist=73557;dist=17357	rs4983455	TRANSFAC	M03213	ESR1	0.000387997	0.00487444	0.00190613	0.00190613	DECREASE
chr17	36931225	intergenic	KRT15,KRT19	dist=2429;dist=2170	rs56389952	TRANSFAC	M03213	ESR1	0.00268864	0.000217568	0.00190613	0.00190613	INCREASE
chr2	241481614	intronic	C2orf54	NA	rs62810960	TRANSFAC	M03213	ESR1	0.00288614	0.000231726	0.00190613	0.00190613	INCREASE
chr2	65380947	intergenic	ACTR2,SPRED2	dist=29056;dist=10542	rs6546142	TRANSFAC	M03213	ESR1	0.00272459	0.000217568	0.00190613	0.00190613	INCREASE
chr9	70305811	intronic	PGM5	NA	rs7039076	TRANSFAC	M03213	ESR1	0.00625328	0.000503124	0.00190613	0.00190613	INCREASE
chr9	127303019	intronic	MAPKAP1	NA	rs7046110	TRANSFAC	M03213	ESR1	0.000503124	0.00625328	0.00190613	0.00190613	DECREASE
chr1	178464523	intergenic	FLJ23867,LHX4	dist=28041;dist=1533	rs7530324	TRANSFAC	M03213	ESR1	0.000503124	0.00625328	0.00190613	0.00190613	DECREASE
chr8	633831	intronic	ERICH1	NA	rs7818950	TRANSFAC	M03213	ESR1	0.000503124	0.00625328	0.00190613	0.00190613	DECREASE
chr10	134649004	intergenic	LINC01168,LOC100128127	dist=9013;dist=99739	rs7908690	TRANSFAC	M03213	ESR1	0.00509023	0.000410032	0.00190613	0.00190613	INCREASE
chr14	23575562	intronic	DHRS4L1	NA	rs8005834	TRANSFAC	M03213	ESR1	0.000410032	0.00509023	0.00190613	0.00190613	DECREASE
chr12	121892327	intronic	HIP1R	NA	rs897391	TRANSFAC	M03213	ESR1	0.000503124	0.00625328	0.00190613	0.00190613	DECREASE
chr3	155425090	intronic	ARHGEF26	NA	rs9868548	TRANSFAC	M03213	ESR1	0.000410032	0.00509023	0.00190613	0.00190613	DECREASE
chr17	19568414	intergenic	SLC47A2,ALDH3A1	dist=7779;dist=13476	rs12945000	TRANSFAC	M02261	ESR1	0.00182434	0.000408751	0.00190642	0.00190642	INCREASE
chr17	19568414	intergenic	SLC47A2,ALDH3A1	dist=7779;dist=13476	rs12945000	JASPAR	MA0112.2	ESR1	0.00182434	0.000408751	0.00190642	0.00190642	INCREASE
chr12	33809963	intergenic	SYT10,ALG10	dist=325942;dist=256520	rs1463637	TRANSFAC	M02261	ESR1	0.000335482	0.00149629	0.00190642	0.00190642	DECREASE
chr12	33809963	intergenic	SYT10,ALG10	dist=325942;dist=256520	rs1463637	JASPAR	MA0112.2	ESR1	0.000335482	0.00149629	0.00190642	0.00190642	DECREASE
chr1	199406487	intronic	TMEM9	NA	rs6413917	TRANSFAC	M02261	ESR1	0.000873624	0.0038871	0.00190642	0.00190642	DECREASE
chr1	199406487	intronic	TMEM9	NA	rs6413917	JASPAR	MA0112.2	ESR1	0.000873624	0.0038871	0.00190642	0.00190642	DECREASE
chr6	14339655	intergenic	CD83,LINC01108	dist=94528;dist=48682	rs6914201	TRANSFAC	M02261	ESR1	0.0038871	0.000873624	0.00190642	0.00190642	INCREASE
chr6	14339655	intergenic	CD83,LINC01108	dist=94528;dist=48682	rs6914201	JASPAR	MA0112.2	ESR1	0.0038871	0.000873624	0.00190642	0.00190642	INCREASE
chr2	239593973	intergenic	FLJ43879,HDAC4	dist=81071;dist=40828	rs7591946	TRANSFAC	M02261	ESR1	0.000873624	0.0038871	0.00190642	0.00190642	DECREASE
chr2	239593973	intergenic	FLJ43879,HDAC4	dist=81071;dist=40828	rs7591946	JASPAR	MA0112.2	ESR1	0.000873624	0.0038871	0.00190642	0.00190642	DECREASE
chr12	55921326	upstream	NDUFA4L2	NA	rs11609986	TRANSFAC	M04455	ESR1	0.00297842	0.000466879	0.000477127	0.00190851	INCREASE
chr10	29647464	intergenic	LYZL1,LOC102724316	dist=7300;dist=91005	chr10:29647464	TRANSFAC	M03213	ESR1	0.00535068	0.000438779	0.00196284	0.00196284	INCREASE
chr10	61374303	intergenic	CCDC6,C10orf40	dist=37883;dist=13678	rs1008887	TRANSFAC	M03213	ESR1	0.000558409	0.00679804	0.00196284	0.00196284	DECREASE
chr8	144191683	upstream	C8orf31	NA	rs10090102	TRANSFAC	M03213	ESR1	0.000438779	0.00535068	0.00196284	0.00196284	DECREASE
chr8	126675888	intergenic	TRIB1,LINC00861	dist=156059;dist=328061	rs10094725	TRANSFAC	M03213	ESR1	0.000544251	0.00660082	0.00196284	0.00196284	DECREASE
chr14	99091420	intronic	CCDC85C	NA	rs10136886	TRANSFAC	M03213	ESR1	0.00679804	0.000558409	0.00196284	0.00196284	INCREASE
chr9	131989769	intronic	NCS1	NA	rs10760662	TRANSFAC	M03213	ESR1	0.00679804	0.000558409	0.00196284	0.00196284	INCREASE
chr11	72175455	intronic	STARD10	NA	rs10898875	TRANSFAC	M03213	ESR1	0.00555118	0.000455398	0.00196284	0.00196284	INCREASE
chr17	43593275	intronic	SKAP1	NA	rs11079812	TRANSFAC	M03213	ESR1	0.00535068	0.000438779	0.00196284	0.00196284	INCREASE
chr19	8975906	intergenic	MUC16,OR1M1	dist=22888;dist=89015	rs12052152	TRANSFAC	M03213	ESR1	0.00268864	0.000221797	0.00196284	0.00196284	INCREASE
chr11	94385004	intergenic	KDM4D,KDM4E	dist=12680;dist=13066	rs12807946	TRANSFAC	M03213	ESR1	0.00555118	0.000455398	0.00196284	0.00196284	INCREASE
chr9	85024194	intergenic	RASEF,FRMD3	dist=156331;dist=23531	rs1408102	TRANSFAC	M03213	ESR1	0.000438779	0.00535068	0.00196284	0.00196284	DECREASE
chr11	70688309	intergenic	SHANK2,FLJ42102	dist=74819;dist=106131	rs1660857	TRANSFAC	M03213	ESR1	0.00425438	0.000347275	0.00196284	0.00196284	INCREASE
chr7	73658922	intergenic	GTF2IRD1,GTF2I	dist=4066;dist=51005	rs185192120	TRANSFAC	M03213	ESR1	0.00660082	0.000544251	0.00196284	0.00196284	INCREASE
chr19	15565783	intergenic	CYP4F22,CYP4F8	dist=41655;dist=21246	rs2060260	TRANSFAC	M03213	ESR1	0.000583422	0.0070241	0.00196284	0.00196284	DECREASE
chr7	36091291	intergenic	SEPT7,LOC101928618	dist=178051;dist=10154	rs2700947	TRANSFAC	M03213	ESR1	0.00425438	0.000347275	0.00196284	0.00196284	INCREASE
chr7	36091147	intergenic	SEPT7,LOC101928618	dist=177907;dist=10298	rs2718005	TRANSFAC	M03213	ESR1	0.00679804	0.000558409	0.00196284	0.00196284	INCREASE
chr7	99416084	upstream	AZGP1P1	NA	rs2853743	TRANSFAC	M03213	ESR1	0.000544251	0.00660082	0.00196284	0.00196284	DECREASE
chr7	35459834	intergenic	LOC401324,HERPUD2	dist=77223;dist=178961	rs343021	TRANSFAC	M03213	ESR1	0.0070241	0.000583422	0.00196284	0.00196284	INCREASE
chr16	83066869	downstream	TLDC1	NA	rs368047	TRANSFAC	M03213	ESR1	0.000101358	0.00123754	0.00196284	0.00196284	DECREASE
chr20	47966781	intergenic	SPATA2,RNF114	dist=1294;dist=19540	rs3761175	TRANSFAC	M03213	ESR1	0.000347275	0.00425438	0.00196284	0.00196284	DECREASE
chr16	83053505	intronic	ATP2C2	NA	rs410471	TRANSFAC	M03213	ESR1	0.00190443	0.000155154	0.00196284	0.00196284	INCREASE
chr11	30401256	intronic	MPPED2	NA	rs485083	TRANSFAC	M03213	ESR1	0.00555118	0.000455398	0.00196284	0.00196284	INCREASE
chr2	132742244	intergenic	ANKRD30BL,GPR39	dist=10232;dist=148373	rs7340236	TRANSFAC	M03213	ESR1	0.00679804	0.000558409	0.00196284	0.00196284	INCREASE
chr4	5021054	intergenic	MSX1,CYTL1	dist=104493;dist=46161	rs7673411	TRANSFAC	M03213	ESR1	0.00660082	0.000544251	0.00196284	0.00196284	INCREASE
chr22	38379538	intronic	CACNA1I	NA	rs8140771	TRANSFAC	M03213	ESR1	0.000544251	0.00660082	0.00196284	0.00196284	DECREASE
chr12	100615613	UTR5	CHPT1	NA	chr12:100615613	TRANSFAC	M04455	ESR1	1.03097e-05	4.79086e-05	0.00147921	0.00197228	DECREASE
chr17	78165547	downstream	WDR45B	NA	rs111487091	TRANSFAC	M04455	ESR1	1.28759e-05	5.945e-05	0.00147921	0.00197228	DECREASE
chr21	45573987	intergenic	LOC642852,LINC00316	dist=32290;dist=8946	rs60723982	TRANSFAC	M04455	ESR1	0.000902979	0.00521682	0.000661643	0.00198493	DECREASE
chr9	90746268	intergenic	MIR4289,C9orf47	dist=195628;dist=49330	rs7042907	TRANSFAC	M02261	ESR1	2.48272e-05	0.000111773	0.00175904	0.00199047	DECREASE
chr9	90746268	intergenic	MIR4289,C9orf47	dist=195628;dist=49330	rs7042907	JASPAR	MA0112.2	ESR1	2.48272e-05	0.000111773	0.00175904	0.00199047	DECREASE
chr9	90746268	intergenic	MIR4289,C9orf47	dist=195628;dist=49330	rs7042907	TRANSFAC	M04455	ESR1	2.65188e-05	0.000113448	0.00199047	0.00199047	DECREASE
chr15	68171364	intronic	TLE3	NA	chr15:68171364	TRANSFAC	M03213	ESR1	0.00445121	0.000370605	0.00199138	0.00199138	INCREASE
chr7	127958372	intergenic	METTL2B,LINC01000	dist=28158;dist=110159	rs10242420	TRANSFAC	M03213	ESR1	0.000101358	0.00120749	0.00199138	0.00199138	DECREASE
chr7	157609674	intronic	PTPRN2	NA	rs10277112	TRANSFAC	M03213	ESR1	0.000544251	0.00645765	0.00199138	0.00199138	DECREASE
chr12	43964514	intronic	ANO6	NA	rs10748419	TRANSFAC	M03213	ESR1	0.00465782	0.000387997	0.00199138	0.00199138	INCREASE
chr21	21609538	intronic	NCAM2	NA	rs10854451	TRANSFAC	M03213	ESR1	0.00660082	0.000558409	0.00199138	0.00199138	INCREASE
chr10	92670909	UTR5	ANKRD1	NA	rs10881855	TRANSFAC	M03213	ESR1	0.00645765	0.000544251	0.00199138	0.00199138	INCREASE
chr10	12687697	intronic	CAMK1D	NA	rs10906183	TRANSFAC	M03213	ESR1	0.000522631	0.00625328	0.00199138	0.00199138	DECREASE
chr7	873918	intronic	SUN1	NA	rs10950834	TRANSFAC	M03213	ESR1	0.00645765	0.000544251	0.00199138	0.00199138	INCREASE
chr9	78376478	intergenic	GCNT1,PRUNE2	dist=64326;dist=39634	rs113431446	TRANSFAC	M03213	ESR1	0.00746657	0.000633951	0.00199138	0.00199138	INCREASE
chr8	103892358	intergenic	KLF10,AZIN1	dist=155052;dist=15354	rs115422278	TRANSFAC	M03213	ESR1	1.24276e-05	0.000148811	0.00199138	0.00199138	DECREASE
chr4	187909253	intergenic	FAT1,LOC339975	dist=27272;dist=552978	rs11734385	TRANSFAC	M03213	ESR1	0.00721841	0.000602789	0.00199138	0.00199138	INCREASE
chr8	101297967	intronic	SPAG1	NA	rs11784839	TRANSFAC	M03213	ESR1	0.000558409	0.00660082	0.00199138	0.00199138	DECREASE
chr2	30832420	intronic	CAPN13	NA	rs1402048	TRANSFAC	M03213	ESR1	0.000558409	0.00660082	0.00199138	0.00199138	DECREASE
chr11	33682798	UTR3	CD59	NA	rs1546727	TRANSFAC	M03213	ESR1	0.000522631	0.00625328	0.00199138	0.00199138	DECREASE
chr8	11625890	intronic	GATA4	NA	rs17153694	TRANSFAC	M03213	ESR1	0.000558409	0.00660082	0.00199138	0.00199138	DECREASE
chr19	44294303	downstream	PAPL	NA	rs1865027	TRANSFAC	M03213	ESR1	0.000544251	0.00645765	0.00199138	0.00199138	DECREASE
chr5	1854689	intronic	NDUFS6	NA	rs2242412	TRANSFAC	M03213	ESR1	0.00487444	0.000410032	0.00199138	0.00199138	INCREASE
chr22	35835498	UTR5	TMPRSS6	NA	rs228916	TRANSFAC	M03213	ESR1	0.000503124	0.00604565	0.00199138	0.00199138	DECREASE
chr20	49785875	intronic	ATP9A	NA	rs2426395	TRANSFAC	M03213	ESR1	0.000558409	0.00660082	0.00199138	0.00199138	DECREASE
chr16	3007589	intronic	CLDN6	NA	rs2717703	TRANSFAC	M03213	ESR1	0.00660082	0.000558409	0.00199138	0.00199138	INCREASE
chr8	134804755	intergenic	ST3GAL1,ZFAT	dist=151390;dist=754458	rs2958824	TRANSFAC	M03213	ESR1	0.000558409	0.00660082	0.00199138	0.00199138	DECREASE
chr12	101868263	intergenic	PAH,ASCL1	dist=32752;dist=7319	rs35880244	TRANSFAC	M03213	ESR1	0.000633951	0.00746657	0.00199138	0.00199138	DECREASE
chr5	76758199	UTR3	PDE8B	NA	rs40594	TRANSFAC	M03213	ESR1	0.000101358	0.00119918	0.00199138	0.00199138	DECREASE
chr15	58033058	intergenic	BNIP2,FOXB1	dist=264124;dist=50655	rs4774351	TRANSFAC	M04455	ESR1	0.00360606	0.000810595	0.00178232	0.00199138	INCREASE
chr15	58033058	intergenic	BNIP2,FOXB1	dist=264124;dist=50655	rs4774351	TRANSFAC	M03213	ESR1	0.000387997	0.00465782	0.00199138	0.00199138	DECREASE
chr1	233078612	intergenic	LINC01132,TOMM20	dist=144599;dist=260669	rs4920196	TRANSFAC	M03213	ESR1	0.000544251	0.00645765	0.00199138	0.00199138	DECREASE
chr16	87519213	intronic	CBFA2T3	NA	rs531778	TRANSFAC	M03213	ESR1	0.00119918	0.000101358	0.00199138	0.00199138	INCREASE
chr3	158016939	ncRNA_intronic	LINC00886	NA	rs59717073	TRANSFAC	M03213	ESR1	0.00579293	0.000484188	0.00199138	0.00199138	INCREASE
chr17	78426623	intronic	TBCD	NA	rs6502010	TRANSFAC	M03213	ESR1	0.00625328	0.000522631	0.00199138	0.00199138	INCREASE
chr8	98347876	intergenic	CPQ,TSPYL5	dist=122969;dist=7014	rs6998943	TRANSFAC	M03213	ESR1	0.00625328	0.000522631	0.00199138	0.00199138	INCREASE
chr14	59155990	intronic	RTN1	NA	rs75986547	TRANSFAC	M03213	ESR1	0.00119918	0.000101358	0.00199138	0.00199138	INCREASE
chr8	96289593	ncRNA_intronic	C8orf69	NA	rs77584436.1	TRANSFAC	M03213	ESR1	0.00604565	0.000503124	0.00199138	0.00199138	INCREASE
chr7	130942192	intergenic	PODXL,LOC101928782	dist=50276;dist=303327	rs7798908	TRANSFAC	M03213	ESR1	0.00604565	0.000503124	0.00199138	0.00199138	INCREASE
chr14	75079032	intronic	BATF	NA	rs78749365	TRANSFAC	M03213	ESR1	0.000231726	0.00272459	0.00199138	0.00199138	DECREASE
chr15	82969790	intergenic	ZSCAN2,SCAND2P	dist=1839;dist=5905	rs907551	TRANSFAC	M03213	ESR1	0.00721841	0.000602789	0.00199138	0.00199138	INCREASE
chrX	53730090	intronic	HUWE1	NA	rs7877957	TRANSFAC	M02261	ESR1	1.22405e-05	2.56256e-06	0.00150539	0.00200718	INCREASE
chrX	53730090	intronic	HUWE1	NA	rs7877957	JASPAR	MA0112.2	ESR1	1.22405e-05	2.56256e-06	0.00150539	0.00200718	INCREASE
chr14	100763264	intergenic	MEG9,DIO3OS	dist=154238;dist=325049	chr14:100763264	TRANSFAC	M03213	ESR1	0.00604565	0.000522631	0.00204715	0.00204715	INCREASE
chr4_random	11891	intergenic	NONE,MGC39584	dist=NONE;dist=37272	chr4_random:11891	TRANSFAC	M03213	ESR1	0.000544251	0.00625328	0.00204715	0.00204715	DECREASE
chr7	149727813	intergenic	ZNF775,LOC728743	dist=1161;dist=5960	rs10156097	TRANSFAC	M03213	ESR1	0.000602789	0.0070241	0.00204715	0.00204715	DECREASE
chr11	72586201	intergenic	FCHSD2,P2RY2	dist=55410;dist=20790	rs11235676	TRANSFAC	M03213	ESR1	0.000583422	0.00679804	0.00204715	0.00204715	DECREASE
chr3	196072958	intergenic	LOC100507391,XXYLT1	dist=88772;dist=197344	rs1864914	TRANSFAC	M03213	ESR1	0.000583422	0.00679804	0.00204715	0.00204715	DECREASE
chr3	46004462	intronic	FYCO1	NA	rs1873000	TRANSFAC	M03213	ESR1	0.00625328	0.000544251	0.00204715	0.00204715	INCREASE
chr12	1914392	ncRNA_intronic	LINC00940	NA	rs2470407	TRANSFAC	M03213	ESR1	0.000503124	0.00579293	0.00204715	0.00204715	DECREASE
chr5	176828424	intronic	DBN1	NA	rs371070	TRANSFAC	M03213	ESR1	0.000583422	0.00679804	0.00204715	0.00204715	DECREASE
chr17	17651995	intronic	RAI1	NA	rs4925114	TRANSFAC	M03213	ESR1	0.00679804	0.000583422	0.00204715	0.00204715	INCREASE
chr22	36238136	intronic	CARD10	NA	rs6000755	TRANSFAC	M03213	ESR1	0.00579293	0.000503124	0.00204715	0.00204715	INCREASE
chr6	7439438	intergenic	RIOK1,DSP	dist=76169;dist=47431	rs78415566	TRANSFAC	M03213	ESR1	0.00679804	0.000583422	0.00204715	0.00204715	INCREASE
chr17	58182595	ncRNA_intronic	MIR548W	NA	rs8073203	TRANSFAC	M03213	ESR1	0.000602789	0.0070241	0.00204715	0.00204715	DECREASE
chr11	13851469	intergenic	FAR1,SPON1	dist=141000;dist=89291	rs74479275	TRANSFAC	M02261	ESR1	0.000335482	0.00191593	0.000820973	0.00205243	DECREASE
chr11	13851469	intergenic	FAR1,SPON1	dist=141000;dist=89291	rs74479275	JASPAR	MA0112.2	ESR1	0.000335482	0.00191593	0.000820973	0.00205243	DECREASE
chr22	45218954	intronic	CELSR1	NA	rs10470293	TRANSFAC	M03213	ESR1	5.24343e-05	0.00094029	0.00134488	0.00205719	DECREASE
chr22	45218954	intronic	CELSR1	NA	rs10470293	TRANSFAC	M02261	ESR1	0.000469773	0.00201166	0.00205719	0.00205719	DECREASE
chr22	45218954	intronic	CELSR1	NA	rs10470293	JASPAR	MA0112.2	ESR1	0.000469773	0.00201166	0.00205719	0.00205719	DECREASE
chr10	6235561	intronic	PFKFB3	NA	rs10905908	TRANSFAC	M02261	ESR1	0.000585076	0.00249808	0.00205719	0.00205719	DECREASE
chr10	6235561	intronic	PFKFB3	NA	rs10905908	JASPAR	MA0112.2	ESR1	0.000585076	0.00249808	0.00205719	0.00205719	DECREASE
chr22	38196026	intronic	MGAT3	NA	rs2267412	TRANSFAC	M02261	ESR1	0.00049645	0.00216335	0.00205719	0.00205719	DECREASE
chr22	38196026	intronic	MGAT3	NA	rs2267412	JASPAR	MA0112.2	ESR1	0.00049645	0.00216335	0.00205719	0.00205719	DECREASE
chr11	74774632	intergenic	ARRB1,RPS3	dist=34109;dist=13551	rs580077	TRANSFAC	M03213	ESR1	0.00361337	0.000264984	0.00174578	0.00205719	INCREASE
chr11	74774632	intergenic	ARRB1,RPS3	dist=34109;dist=13551	rs580077	TRANSFAC	M02261	ESR1	0.000237298	5.55442e-05	0.00205719	0.00205719	INCREASE
chr11	74774632	intergenic	ARRB1,RPS3	dist=34109;dist=13551	rs580077	JASPAR	MA0112.2	ESR1	0.000237298	5.55442e-05	0.00205719	0.00205719	INCREASE
chr14	87307409	intergenic	LOC283585,GALC	dist=848557;dist=161702	rs61980209	TRANSFAC	M03213	ESR1	7.30437e-05	0.00145072	0.00130077	0.00205719	DECREASE
chr14	87307409	intergenic	LOC283585,GALC	dist=848557;dist=161702	rs61980209	TRANSFAC	M02261	ESR1	0.00227013	0.000524513	0.00205719	0.00205719	INCREASE
chr14	87307409	intergenic	LOC283585,GALC	dist=848557;dist=161702	rs61980209	JASPAR	MA0112.2	ESR1	0.00227013	0.000524513	0.00205719	0.00205719	INCREASE
chr1	244647517	intronic	SMYD3	NA	rs6426299	TRANSFAC	M04455	ESR1	0.00029682	5.945e-05	0.00115175	0.00205719	INCREASE
chr1	244647517	intronic	SMYD3	NA	rs6426299	TRANSFAC	M02261	ESR1	0.00119196	0.000274458	0.00205719	0.00205719	INCREASE
chr1	244647517	intronic	SMYD3	NA	rs6426299	JASPAR	MA0112.2	ESR1	0.00119196	0.000274458	0.00205719	0.00205719	INCREASE
chr3	185171361	intronic	ABCC5	NA	rs73179680	TRANSFAC	M04455	ESR1	0.00381883	0.000846436	0.00166006	0.00205719	INCREASE
chr3	185171361	intronic	ABCC5	NA	rs73179680	TRANSFAC	M02261	ESR1	0.00119196	0.000274458	0.00205719	0.00205719	INCREASE
chr3	185171361	intronic	ABCC5	NA	rs73179680	JASPAR	MA0112.2	ESR1	0.00119196	0.000274458	0.00205719	0.00205719	INCREASE
chr17	78623443	intergenic	B3GNTL1,METRNL	dist=20468;dist=7413	rs9909948	TRANSFAC	M03213	ESR1	0.00555118	0.000455398	0.00196284	0.00205719	INCREASE
chr17	78623443	intergenic	B3GNTL1,METRNL	dist=20468;dist=7413	rs9909948	TRANSFAC	M02261	ESR1	0.000408751	0.00178004	0.00205719	0.00205719	DECREASE
chr17	78623443	intergenic	B3GNTL1,METRNL	dist=20468;dist=7413	rs9909948	JASPAR	MA0112.2	ESR1	0.000408751	0.00178004	0.00205719	0.00205719	DECREASE
chr20	20701478	intergenic	RALGAPA2,KIZ	dist=60212;dist=353146	rs953364	TRANSFAC	M04455	ESR1	0.000188314	3.18409e-05	0.000629331	0.0021521	INCREASE
chr20	20701478	intergenic	RALGAPA2,KIZ	dist=60212;dist=353146	rs953364	TRANSFAC	M02261	ESR1	0.000456938	9.27002e-05	0.00129126	0.0021521	INCREASE
chr20	20701478	intergenic	RALGAPA2,KIZ	dist=60212;dist=353146	rs953364	JASPAR	MA0112.2	ESR1	0.000456938	9.27002e-05	0.00129126	0.0021521	INCREASE
chr5	6796220	intronic	PAPD7	NA	chr5:6796220	TRANSFAC	M03213	ESR1	0.000189533	0.00214895	0.00216991	0.00216991	DECREASE
chr7	157106825	exonic	PTPRN2	NA	rs10271485	TRANSFAC	M03213	ESR1	0.000667227	0.00759647	0.00216991	0.00216991	DECREASE
chr1	150232972	UTR5	S100A10	NA	rs11542015	TRANSFAC	M03213	ESR1	0.000108069	0.00123754	0.00216991	0.00216991	DECREASE
chr6	31347731	intronic	HLA-C	NA	rs115809675	TRANSFAC	M03213	ESR1	0.000246746	0.00279369	0.00216991	0.00216991	DECREASE
chr2	120880019	intergenic	INHBB,LINC01101	dist=54166;dist=58362	rs11695384	TRANSFAC	M03213	ESR1	0.000703419	0.00794103	0.00216991	0.00216991	DECREASE
chr10	5014234	intergenic	AKR1C1,AKR1C2	dist=4076;dist=5734	rs12360243	TRANSFAC	M03213	ESR1	0.000217568	0.00248283	0.00216991	0.00216991	DECREASE
chr16	83533259	intergenic	CRISPLD2,ZDHHC7	dist=32642;dist=32309	rs12443747	TRANSFAC	M03213	ESR1	0.00794103	0.000703419	0.00216991	0.00216991	INCREASE
chr5	34878413	intronic	TTC23L	NA	rs13165450	TRANSFAC	M03213	ESR1	0.00721841	0.000633951	0.00216991	0.00216991	INCREASE
chr16	87365074	intronic	PIEZO1	NA	rs16964961	TRANSFAC	M03213	ESR1	0.000387997	0.00445121	0.00216991	0.00216991	DECREASE
chr2	133112649	intronic	GPR39	NA	rs17324515	TRANSFAC	M03213	ESR1	0.000370605	0.00425438	0.00216991	0.00216991	DECREASE
chr5	2832643	intergenic	C5orf38,LINC01377	dist=24132;dist=398306	rs17669740	TRANSFAC	M03213	ESR1	0.000633951	0.00721841	0.00216991	0.00216991	DECREASE
chr3	64117899	exonic	PRICKLE2	NA	rs17720698	TRANSFAC	M03213	ESR1	0.000633951	0.00721841	0.00216991	0.00216991	DECREASE
chr3	127331400	intronic	ALDH1L1	NA	rs1868126	TRANSFAC	M03213	ESR1	0.00759647	0.000667227	0.00216991	0.00216991	INCREASE
chr12	50883403	intergenic	KRT80,C12orf80	dist=11352;dist=2229	rs1870221	TRANSFAC	M03213	ESR1	0.00679804	0.000602789	0.00216991	0.00216991	INCREASE
chr10	71071103	intergenic	C10orf35,COL13A1	dist=7742;dist=160547	rs1870959	TRANSFAC	M03213	ESR1	0.00425438	0.000370605	0.00216991	0.00216991	INCREASE
chr5	4133229	intergenic	IRX1,LOC101929153	dist=478712;dist=693365	rs2047074	TRANSFAC	M03213	ESR1	0.00806654	0.000718008	0.00216991	0.00216991	INCREASE
chr19	1373299	intronic	DAZAP1	NA	rs2271055	TRANSFAC	M03213	ESR1	0.00123754	0.000108069	0.00216991	0.00216991	INCREASE
chr17	965242	intronic	ABR	NA	rs2440743	TRANSFAC	M03213	ESR1	0.000217568	0.00245768	0.00216991	0.00216991	DECREASE
chr1	143704617	intronic	NBPF12,NBPF20,PDE4DIP	NA	rs2596261	TRANSFAC	M03213	ESR1	0.000410032	0.00465782	0.00216991	0.00216991	DECREASE
chr6	53106747	intronic	GCM1	NA	rs2816346	TRANSFAC	M03213	ESR1	0.000667227	0.00759647	0.00216991	0.00216991	DECREASE
chr8	22662058	intronic	PEBP4	NA	rs2872238	TRANSFAC	M03213	ESR1	0.000703419	0.00794103	0.00216991	0.00216991	DECREASE
chr5	1593324	intergenic	LPCAT1,SDHAP3	dist=16248;dist=31749	rs28875329	TRANSFAC	M03213	ESR1	0.000718008	0.00806654	0.00216991	0.00216991	DECREASE
chr16	56416482	intergenic	LOC388282,CNGB1	dist=8150;dist=57263	rs2911347	TRANSFAC	M03213	ESR1	0.00113763	0.000101358	0.00216991	0.00216991	INCREASE
chr15	68441888	intergenic	TLE3,UACA	dist=264578;dist=292059	rs35736520	TRANSFAC	M03213	ESR1	0.00806654	0.000718008	0.00216991	0.00216991	INCREASE
chr11	70869705	intronic	NADSYN1	NA	rs3763859	TRANSFAC	M03213	ESR1	0.00759647	0.000667227	0.00216991	0.00216991	INCREASE
chr1	2772900	intergenic	TTC34,ACTRT2	dist=76810;dist=155006	rs4648402	TRANSFAC	M03213	ESR1	0.00721841	0.000633951	0.00216991	0.00216991	INCREASE
chr7	1857829	intronic	MAD1L1	NA	rs4721118	TRANSFAC	M03213	ESR1	0.00248283	0.000217568	0.00216991	0.00216991	INCREASE
chr7	98232746	intergenic	NPTX2,TMEM130	dist=135629;dist=49301	rs4729489	TRANSFAC	M03213	ESR1	0.00721841	0.000633951	0.00216991	0.00216991	INCREASE
chr5	159542598	intergenic	PWWP2A,FABP6	dist=63568;dist=4354	rs4921115	TRANSFAC	M03213	ESR1	0.00806654	0.000718008	0.00216991	0.00216991	INCREASE
chr12	103096058	intergenic	NFYB,TXNRD1	dist=39888;dist=37629	rs4964227	TRANSFAC	M03213	ESR1	0.000217568	0.00245768	0.00216991	0.00216991	DECREASE
chr20	62166375	intronic	TCEA2	NA	rs6062343	TRANSFAC	M03213	ESR1	0.000718008	0.00806654	0.00216991	0.00216991	DECREASE
chr12	130934144	intergenic	MMP17,ULK1	dist=31875;dist=11088	rs6421996	TRANSFAC	M03213	ESR1	0.00245768	0.000217568	0.00216991	0.00216991	INCREASE
chr18	10076547	intergenic	VAPA,LINC01254	dist=126529;dist=318583	rs654252	TRANSFAC	M03213	ESR1	0.000718008	0.00806654	0.00216991	0.00216991	DECREASE
chr7	154589539	intergenic	HTR5A,INSIG1	dist=79504;dist=130880	rs6953413	TRANSFAC	M03213	ESR1	8.7201e-05	0.000980671	0.00216991	0.00216991	DECREASE
chr16	88326874	intronic	ZNF276	NA	rs7184315	TRANSFAC	M03213	ESR1	0.000484188	0.00555118	0.00216991	0.00216991	DECREASE
chr2	226704438	intergenic	MIR548AR,LOC646736	dist=368013;dist=11316	rs72977776	TRANSFAC	M03213	ESR1	0.00398673	0.000347275	0.00216991	0.00216991	INCREASE
chr7	127831699	intronic	IMPDH1	NA	rs76672854	TRANSFAC	M03213	ESR1	0.000330656	0.00378663	0.00216991	0.00216991	DECREASE
chr5	10742768	intronic	DAP	NA	rs3822412	TRANSFAC	M02261	ESR1	0.000244338	0.00113249	0.00162769	0.00217026	DECREASE
chr5	10742768	intronic	DAP	NA	rs3822412	JASPAR	MA0112.2	ESR1	0.000244338	0.00113249	0.00162769	0.00217026	DECREASE
chr18	40750609	intronic	SETBP1	NA	chr18:40750609	TRANSFAC	M03213	ESR1	0.00487444	0.000438779	0.00220351	0.00220351	INCREASE
chr6	67335183	intergenic	SLC25A51P1,NONE	dist=779086;dist=NONE	chr6:67335183	TRANSFAC	M03213	ESR1	0.00746657	0.000667227	0.00220351	0.00220351	INCREASE
chr14	99091387	intronic	CCDC85C	NA	rs10147748	TRANSFAC	M03213	ESR1	0.000558409	0.00625328	0.00220351	0.00220351	DECREASE
chr1	9433113	intergenic	LOC100506022,SLC25A33	dist=21471;dist=89002	rs11121423	TRANSFAC	M03213	ESR1	0.00625328	0.000558409	0.00220351	0.00220351	INCREASE
chr12	56202309	upstream	MBD6	NA	rs1148557	TRANSFAC	M03213	ESR1	0.000503124	0.00555118	0.00220351	0.00220351	DECREASE
chr9	115883415	intergenic	AMBP,KIF12	dist=2842;dist=10324	rs12553054	TRANSFAC	M03213	ESR1	0.00535068	0.000484188	0.00220351	0.00220351	INCREASE
chr2	238069867	intronic	MLPH	NA	rs12692204	TRANSFAC	M03213	ESR1	0.00776691	0.000703419	0.00220351	0.00220351	INCREASE
chr16	13709799	intergenic	SHISA9,ERCC4	dist=468025;dist=211716	rs12934939	TRANSFAC	M03213	ESR1	0.00759647	0.000681384	0.00220351	0.00220351	INCREASE
chr7	99390828	intergenic	GJC3,AZGP1	dist=25649;dist=11458	rs13223723	TRANSFAC	M03213	ESR1	0.00555118	0.000503124	0.00220351	0.00220351	INCREASE
chr11	78433115	intronic	TENM4	NA	rs1369460	TRANSFAC	M03213	ESR1	0.00487444	0.000438779	0.00220351	0.00220351	INCREASE
chr3	135023573	downstream	SRPRB	NA	rs17376019	TRANSFAC	M03213	ESR1	0.000522631	0.00579293	0.00220351	0.00220351	DECREASE
chr7	100123824	UTR5	GIGYF1	NA	rs2272572	TRANSFAC	M03213	ESR1	0.000583422	0.00645765	0.00220351	0.00220351	DECREASE
chr12	56403622	downstream	AGAP2	NA	rs238516	TRANSFAC	M03213	ESR1	0.00794103	0.000718008	0.00220351	0.00220351	INCREASE
chr20	59312425	intronic	CDH4	NA	rs2427061	TRANSFAC	M03213	ESR1	0.00759647	0.000681384	0.00220351	0.00220351	INCREASE
chr6	15174103	intergenic	LINC01108,JARID2	dist=780439;dist=180082	rs2747504	TRANSFAC	M03213	ESR1	0.00759647	0.000681384	0.00220351	0.00220351	INCREASE
chr14	105378463	intergenic	ELK2AP,KIAA0125	dist=168274;dist=76420	rs2753492	TRANSFAC	M03213	ESR1	0.000455398	0.00509023	0.00220351	0.00220351	DECREASE
chr14	104628707	intergenic	GPR132,LOC102723354	dist=25775;dist=2822	rs34235655	TRANSFAC	M03213	ESR1	0.00806654	0.000734628	0.00220351	0.00220351	INCREASE
chr15	61467142	intergenic	CA12,LOC102723344	dist=5780;dist=2340	rs35474601	TRANSFAC	M03213	ESR1	0.000734628	0.00806654	0.00220351	0.00220351	DECREASE
chr14	103391779	ncRNA_intronic	LINC00637	NA	rs3861678	TRANSFAC	M03213	ESR1	0.00746657	0.000667227	0.00220351	0.00220351	INCREASE
chr9	128464540	intronic	LMX1B	NA	rs3861871	TRANSFAC	M03213	ESR1	0.00828873	0.000751247	0.00220351	0.00220351	INCREASE
chr11	2890675	intronic	SLC22A18	NA	rs408531	TRANSFAC	M03213	ESR1	0.00171184	0.000155154	0.00220351	0.00220351	INCREASE
chr17	71153494	intronic	RECQL5	NA	rs4789223	TRANSFAC	M03213	ESR1	0.000503124	0.00555118	0.00220351	0.00220351	DECREASE
chr20	46647666	intergenic	LINC00494,PREX1	dist=214878;dist=26534	rs4810829	TRANSFAC	M03213	ESR1	0.0084026	0.000758693	0.00220351	0.00220351	INCREASE
chr22	45300724	intronic	CELSR1	NA	rs4823559	TRANSFAC	M03213	ESR1	0.000455398	0.00509023	0.00220351	0.00220351	DECREASE
chr1	192303685	intergenic	CDC73,NONE	dist=813120;dist=NONE	rs573665	TRANSFAC	M03213	ESR1	0.00604565	0.000544251	0.00220351	0.00220351	INCREASE
chr6	7920258	ncRNA_intronic	BLOC1S5-TXNDC5	NA	rs6597292	TRANSFAC	M03213	ESR1	0.00284416	0.000257538	0.00220351	0.00220351	INCREASE
chr9	129209695	UTR3	SLC2A8	NA	rs6635	TRANSFAC	M03213	ESR1	0.00625328	0.000558409	0.00220351	0.00220351	INCREASE
chr7	97782922	intronic	BAIAP2L1	NA	rs6963210	TRANSFAC	M03213	ESR1	0.000108069	0.00120749	0.00220351	0.00220351	DECREASE
chr5	171483177	intronic	STK10	NA	rs72841797	TRANSFAC	M03213	ESR1	0.00555118	0.000503124	0.00220351	0.00220351	INCREASE
chr20	29624320	ncRNA_exonic	HM13-AS1	NA	rs73235714	TRANSFAC	M03213	ESR1	0.00555118	0.000503124	0.00220351	0.00220351	INCREASE
chr1	179353310	intergenic	IER5,GM140	dist=26708;dist=118837	rs7541438	TRANSFAC	M03213	ESR1	0.000718008	0.00794103	0.00220351	0.00220351	DECREASE
chr20	47862735	UTR5	SLC9A8	NA	rs77006171	TRANSFAC	M03213	ESR1	0.00166479	0.000148811	0.00220351	0.00220351	INCREASE
chr1	12578517	intronic	DHRS3	NA	rs77184154	TRANSFAC	M03213	ESR1	0.000544251	0.00604565	0.00220351	0.00220351	DECREASE
chr9	78376549	intergenic	GCNT1,PRUNE2	dist=64397;dist=39563	rs77759423	TRANSFAC	M03213	ESR1	0.00171184	0.000155154	0.00220351	0.00220351	INCREASE
chr14	23575454	intronic	DHRS4L1	NA	rs8006288	TRANSFAC	M03213	ESR1	0.00555118	0.000503124	0.00220351	0.00220351	INCREASE
chr6	3663801	intergenic	SLC22A23,PXDC1	dist=262009;dist=4034	rs9378380	TRANSFAC	M03213	ESR1	0.000583422	0.00645765	0.00220351	0.00220351	DECREASE
chr6	147241739	ncRNA_intronic	STXBP5-AS1	NA	rs9399589	TRANSFAC	M03213	ESR1	0.000768254	0.00849032	0.00220351	0.00220351	DECREASE
chr19	16135091	intronic	CIB3	NA	rs10421686	TRANSFAC	M02261	ESR1	0.00331056	0.000786109	0.00222928	0.00222928	INCREASE
[truncated: 2,020 more rows]

## Sheet: Table S6
CHR	POS	ANNOTATION	GENE	DISTANCE_FROM_GENE	SNP_ID	DATABASE	MATRIX_ID	TF	PVALUE_WT	PVALUE_MUT	PVALUE_RATIO	ADJ_PVALUE_FDR	SNP_AFFECT_ON_BINDING
chr19	18253643	upstream	JUND,MIR3188	NA	rs41523455	TRANSFAC	M03213	ESR1	0	1.88253e-05	7.56077e-06	7.56077e-06	DECREASE
chr19	18253642	upstream	JUND,MIR3188	NA	rs41519246	TRANSFAC	M03213	ESR1	0	2.09397e-05	7.77221e-06	7.77221e-06	DECREASE
chr8	98845752	intergenic	MTDH,LAPTM4B	dist=34088;dist=11233	rs7827538	TRANSFAC	M02261	ESR1	5.65543e-08	2.77755e-06	7.63846e-06	1.14577e-05	DECREASE
chr8	98845752	intergenic	MTDH,LAPTM4B	dist=34088;dist=11233	rs7827538	JASPAR	MA0112.2	ESR1	5.65543e-08	2.77755e-06	7.63846e-06	1.14577e-05	DECREASE
chr16	78615542	intergenic	LOC101928248,LOC102724084	dist=222801;dist=131814	rs4889067	TRANSFAC	M03213	ESR1	0	5.98807e-05	1.36538e-05	1.36538e-05	DECREASE
chr6	1033964	ncRNA_intronic	LOC285768	NA	rs7770094	TRANSFAC	M03213	ESR1	0	7.30437e-05	1.58627e-05	1.58627e-05	DECREASE
chr20	57464499	intergenic	EDN3,PHACTR3	dist=130057;dist=121460	rs271977	TRANSFAC	M04455	ESR1	6.35682e-06	2.04819e-07	1.50594e-05	2.22362e-05	INCREASE
chr20	57464499	intergenic	EDN3,PHACTR3	dist=130057;dist=121460	rs271977	TRANSFAC	M02261	ESR1	3.13026e-06	1.03984e-07	1.66772e-05	2.22362e-05	INCREASE
chr20	57464499	intergenic	EDN3,PHACTR3	dist=130057;dist=121460	rs271977	JASPAR	MA0112.2	ESR1	3.13026e-06	1.03984e-07	1.66772e-05	2.22362e-05	INCREASE
chr16	317624	intronic	AXIN1	NA	rs10903014	TRANSFAC	M03213	ESR1	2.73373e-05	0	8.46441e-06	2.53932e-05	INCREASE
chr7	33839193	intergenic	BBS9,BMPER	dist=226988;dist=71855	rs6961339	TRANSFAC	M04455	ESR1	8.02232e-06	3.99036e-07	2.33827e-05	2.54502e-05	INCREASE
chr7	33839193	intergenic	BBS9,BMPER	dist=226988;dist=71855	rs6961339	TRANSFAC	M02261	ESR1	1.18037e-05	5.13735e-07	2.54502e-05	2.54502e-05	INCREASE
chr7	33839193	intergenic	BBS9,BMPER	dist=226988;dist=71855	rs6961339	JASPAR	MA0112.2	ESR1	1.18037e-05	5.13735e-07	2.54502e-05	2.54502e-05	INCREASE
chr22	43485450	intronic	PRR5,PRR5-ARHGAP8	NA	rs9614562	TRANSFAC	M04455	ESR1	3.43055e-06	1.28532e-07	1.65373e-05	2.57312e-05	INCREASE
chr22	43485450	intronic	PRR5,PRR5-ARHGAP8	NA	rs9614562	TRANSFAC	M02261	ESR1	5.60635e-06	2.03808e-07	1.92984e-05	2.57312e-05	INCREASE
chr22	43485450	intronic	PRR5,PRR5-ARHGAP8	NA	rs9614562	JASPAR	MA0112.2	ESR1	5.60635e-06	2.03808e-07	1.92984e-05	2.57312e-05	INCREASE
chr5	363825	intronic	AHRR,PDCD6	NA	chr5:363825	TRANSFAC	M02261	ESR1	3.25541e-07	9.13033e-06	1.88544e-05	2.82816e-05	DECREASE
chr5	363825	intronic	AHRR,PDCD6	NA	chr5:363825	JASPAR	MA0112.2	ESR1	3.25541e-07	9.13033e-06	1.88544e-05	2.82816e-05	DECREASE
chr19	50041017	upstream	PVRL2	NA	rs77241309	TRANSFAC	M02261	ESR1	3.86067e-05	1.38366e-06	1.88544e-05	3.77088e-05	INCREASE
chr19	50041017	upstream	PVRL2	NA	rs77241309	JASPAR	MA0112.2	ESR1	3.86067e-05	1.38366e-06	1.88544e-05	3.77088e-05	INCREASE
chr7	67991068	intergenic	LOC102723427,LOC100507468	dist=855956;dist=707991	chr7:67991068	TRANSFAC	M04455	ESR1	8.02232e-06	3.59998e-07	2.0412e-05	4.01757e-05	INCREASE
chr7	67991068	intergenic	LOC102723427,LOC100507468	dist=855956;dist=707991	chr7:67991068	TRANSFAC	M02261	ESR1	1.09729e-05	6.13305e-07	4.01757e-05	4.01757e-05	INCREASE
chr7	67991068	intergenic	LOC102723427,LOC100507468	dist=855956;dist=707991	chr7:67991068	JASPAR	MA0112.2	ESR1	1.09729e-05	6.13305e-07	4.01757e-05	4.01757e-05	INCREASE
chr1	93232394	intergenic	FAM69A,MTF2	dist=32727;dist=84986	rs4240963	TRANSFAC	M04455	ESR1	4.9409e-06	1.5112e-07	1.47441e-05	4.42322e-05	INCREASE
chr8	98845752	intergenic	MTDH,LAPTM4B	dist=34088;dist=11233	rs7827538	TRANSFAC	M04455	ESR1	3.65635e-06	5.63887e-05	4.49834e-05	4.49834e-05	DECREASE
chrX	38744889	intergenic	MID1IP1,LINC01281	dist=194162;dist=304265	rs11797866	TRANSFAC	M02261	ESR1	5.82325e-06	0.000118898	3.13527e-05	4.7029e-05	DECREASE
chrX	38744889	intergenic	MID1IP1,LINC01281	dist=194162;dist=304265	rs11797866	JASPAR	MA0112.2	ESR1	5.82325e-06	0.000118898	3.13527e-05	4.7029e-05	DECREASE
chr6	51986013	intronic	PKHD1	NA	rs1896972	TRANSFAC	M02261	ESR1	7.19383e-05	3.5248e-06	3.2491e-05	4.87364e-05	INCREASE
chr6	51986013	intronic	PKHD1	NA	rs1896972	JASPAR	MA0112.2	ESR1	7.19383e-05	3.5248e-06	3.2491e-05	4.87364e-05	INCREASE
chr4	89382877	intergenic	ABCG2,PPM1K	dist=11379;dist=14908	rs997630	TRANSFAC	M02261	ESR1	1.50379e-06	2.8481e-05	3.62837e-05	5.03646e-05	DECREASE
chr4	89382877	intergenic	ABCG2,PPM1K	dist=11379;dist=14908	rs997630	JASPAR	MA0112.2	ESR1	1.50379e-06	2.8481e-05	3.62837e-05	5.03646e-05	DECREASE
chr4	89382877	intergenic	ABCG2,PPM1K	dist=11379;dist=14908	rs997630	TRANSFAC	M04455	ESR1	1.37555e-06	2.24326e-05	3.77734e-05	5.03646e-05	DECREASE
chr7	130961351	intergenic	PODXL,LOC101928782	dist=69435;dist=284168	rs2971746	TRANSFAC	M02261	ESR1	6.77414e-06	0.000134417	3.37009e-05	5.05513e-05	DECREASE
chr7	130961351	intergenic	PODXL,LOC101928782	dist=69435;dist=284168	rs2971746	JASPAR	MA0112.2	ESR1	6.77414e-06	0.000134417	3.37009e-05	5.05513e-05	DECREASE
chr1	186668364	intergenic	PLA2G4A,BRINP3	dist=1443628;dist=1665056	rs1472003	TRANSFAC	M04455	ESR1	3.1274e-06	1.21642e-07	1.72623e-05	5.17869e-05	INCREASE
chr11	44697969	intergenic	CD82,TSPAN18	dist=100078;dist=44583	rs7950389	TRANSFAC	M02261	ESR1	0.000126435	7.03334e-06	4.01757e-05	6.02636e-05	INCREASE
chr11	44697969	intergenic	CD82,TSPAN18	dist=100078;dist=44583	rs7950389	JASPAR	MA0112.2	ESR1	0.000126435	7.03334e-06	4.01757e-05	6.02636e-05	INCREASE
chrX	38744889	intergenic	MID1IP1,LINC01281	dist=194162;dist=304265	rs11797866	TRANSFAC	M04455	ESR1	1.62073e-05	0.000217804	6.09368e-05	6.09368e-05	DECREASE
chr5	363825	intronic	AHRR,PDCD6	NA	chr5:363825	TRANSFAC	M04455	ESR1	1.03097e-05	0.000132278	6.2727e-05	6.2727e-05	DECREASE
chr11	44697969	intergenic	CD82,TSPAN18	dist=100078;dist=44583	rs7950389	TRANSFAC	M04455	ESR1	0.000264027	2.11486e-05	6.55787e-05	6.55787e-05	INCREASE
chr8	8165597	intergenic	FAM86B3P,SGK223	dist=25800;dist=47071	rs2955552	TRANSFAC	M02261	ESR1	0.000266627	1.57466e-05	4.48448e-05	6.72671e-05	INCREASE
chr8	8165597	intergenic	FAM86B3P,SGK223	dist=25800;dist=47071	rs2955552	JASPAR	MA0112.2	ESR1	0.000266627	1.57466e-05	4.48448e-05	6.72671e-05	INCREASE
chr14	69939953	intronic	SYNJ2BP,SYNJ2BP-COX16	NA	rs10140263	TRANSFAC	M04455	ESR1	7.65702e-05	4.48902e-06	3.56496e-05	7.24677e-05	INCREASE
chr14	69939953	intronic	SYNJ2BP,SYNJ2BP-COX16	NA	rs10140263	TRANSFAC	M02261	ESR1	0.00021097	1.36433e-05	5.43508e-05	7.24677e-05	INCREASE
chr14	69939953	intronic	SYNJ2BP,SYNJ2BP-COX16	NA	rs10140263	JASPAR	MA0112.2	ESR1	0.00021097	1.36433e-05	5.43508e-05	7.24677e-05	INCREASE
chr19	52016022	intergenic	SLC1A5,SNAR-E	dist=32340;dist=9660	rs62136763	TRANSFAC	M02261	ESR1	5.60635e-06	0.000105047	3.62837e-05	7.25674e-05	DECREASE
chr19	52016022	intergenic	SLC1A5,SNAR-E	dist=32340;dist=9660	rs62136763	JASPAR	MA0112.2	ESR1	5.60635e-06	0.000105047	3.62837e-05	7.25674e-05	DECREASE
chr6	51986013	intronic	PKHD1	NA	rs1896972	TRANSFAC	M04455	ESR1	0.000445827	3.83909e-05	8.0548e-05	8.0548e-05	INCREASE
chr19	52016022	intergenic	SLC1A5,SNAR-E	dist=32340;dist=9660	rs62136763	TRANSFAC	M04455	ESR1	1.88434e-05	0.000246016	6.18462e-05	8.24616e-05	DECREASE
chr14	90039715	intergenic	LINC00642,TTC7B	dist=44713;dist=36970	chr14:90039715	TRANSFAC	M04455	ESR1	4.12997e-06	6.26204e-05	4.49834e-05	8.25737e-05	DECREASE
chr14	90039715	intergenic	LINC00642,TTC7B	dist=44713;dist=36970	chr14:90039715	TRANSFAC	M02261	ESR1	4.48824e-07	5.60635e-06	8.25737e-05	8.25737e-05	DECREASE
chr14	90039715	intergenic	LINC00642,TTC7B	dist=44713;dist=36970	chr14:90039715	JASPAR	MA0112.2	ESR1	4.48824e-07	5.60635e-06	8.25737e-05	8.25737e-05	DECREASE
chr19	50041017	upstream	PVRL2	NA	rs77241309	TRANSFAC	M04455	ESR1	0.000363088	3.01745e-05	6.99845e-05	9.33126e-05	INCREASE
chr15	53854963	intergenic	PRTG,NEDD4	dist=32494;dist=51446	rs4774822	TRANSFAC	M04455	ESR1	0.000156062	1.08752e-05	5.16163e-05	9.33484e-05	INCREASE
chr15	53854963	intergenic	PRTG,NEDD4	dist=32494;dist=51446	rs4774822	TRANSFAC	M02261	ESR1	0.00125426	0.000105047	9.33484e-05	9.33484e-05	INCREASE
chr15	53854963	intergenic	PRTG,NEDD4	dist=32494;dist=51446	rs4774822	JASPAR	MA0112.2	ESR1	0.00125426	0.000105047	9.33484e-05	9.33484e-05	INCREASE
chr8	124993318	intronic	FER1L6	NA	rs10089757	TRANSFAC	M04455	ESR1	4.28841e-05	0.000488298	8.52262e-05	9.83528e-05	DECREASE
chr8	124993318	intronic	FER1L6	NA	rs10089757	TRANSFAC	M02261	ESR1	0.000122611	0.00142314	9.83528e-05	9.83528e-05	DECREASE
chr8	124993318	intronic	FER1L6	NA	rs10089757	JASPAR	MA0112.2	ESR1	0.000122611	0.00142314	9.83528e-05	9.83528e-05	DECREASE
chr9	128309214	downstream	MVB12B	NA	rs3739564	TRANSFAC	M02261	ESR1	0.000469773	3.49045e-05	7.20264e-05	0.00010804	INCREASE
chr9	128309214	downstream	MVB12B	NA	rs3739564	JASPAR	MA0112.2	ESR1	0.000469773	3.49045e-05	7.20264e-05	0.00010804	INCREASE
chr10	97657673	ncRNA_intronic	ENTPD1-AS1	NA	rs7906654	TRANSFAC	M04455	ESR1	0.000466879	4.06108e-05	8.0548e-05	0.000108627	INCREASE
chr10	97657673	ncRNA_intronic	ENTPD1-AS1	NA	rs7906654	TRANSFAC	M02261	ESR1	0.00182434	0.000166198	0.000108627	0.000108627	INCREASE
chr10	97657673	ncRNA_intronic	ENTPD1-AS1	NA	rs7906654	JASPAR	MA0112.2	ESR1	0.00182434	0.000166198	0.000108627	0.000108627	INCREASE
chr10	115230734	intergenic	TCF7L2,HABP2	dist=313308;dist=69846	rs2036551	TRANSFAC	M02261	ESR1	1.18037e-05	0.000181845	5.43508e-05	0.000108702	DECREASE
chr10	115230734	intergenic	TCF7L2,HABP2	dist=313308;dist=69846	rs2036551	JASPAR	MA0112.2	ESR1	1.18037e-05	0.000181845	5.43508e-05	0.000108702	DECREASE
chr11	10366316	ncRNA_intronic	CAND1.11	NA	rs77384703	TRANSFAC	M02261	ESR1	2.08741e-05	0.000316886	5.43508e-05	0.000108702	DECREASE
chr11	10366316	ncRNA_intronic	CAND1.11	NA	rs77384703	JASPAR	MA0112.2	ESR1	2.08741e-05	0.000316886	5.43508e-05	0.000108702	DECREASE
chr5	67728553	intergenic	PIK3R1,SLC30A5	dist=95148;dist=696979	chr5:67728553	TRANSFAC	M02261	ESR1	0.000524513	3.99179e-05	7.536e-05	0.00011304	INCREASE
chr5	67728553	intergenic	PIK3R1,SLC30A5	dist=95148;dist=696979	chr5:67728553	JASPAR	MA0112.2	ESR1	0.000524513	3.99179e-05	7.536e-05	0.00011304	INCREASE
chr20	25106862	intergenic	LOC284798,LOC101926889	dist=29436;dist=6446	rs118015381	TRANSFAC	M02261	ESR1	0.000345151	2.65976e-05	7.536e-05	0.00011304	INCREASE
chr20	25106862	intergenic	LOC284798,LOC101926889	dist=29436;dist=6446	rs118015381	JASPAR	MA0112.2	ESR1	0.000345151	2.65976e-05	7.536e-05	0.00011304	INCREASE
chr2	11712184	intergenic	GREB1,NTSR2	dist=11821;dist=3571	rs6432223	TRANSFAC	M02261	ESR1	0.000828809	6.32527e-05	7.536e-05	0.00011304	INCREASE
chr2	11712184	intergenic	GREB1,NTSR2	dist=11821;dist=3571	rs6432223	JASPAR	MA0112.2	ESR1	0.000828809	6.32527e-05	7.536e-05	0.00011304	INCREASE
chr1	186668364	intergenic	PLA2G4A,BRINP3	dist=1443628;dist=1665056	rs1472003	TRANSFAC	M02261	ESR1	1.31601e-05	1.21967e-06	0.0001149	0.0001149	INCREASE
chr1	186668364	intergenic	PLA2G4A,BRINP3	dist=1443628;dist=1665056	rs1472003	JASPAR	MA0112.2	ESR1	1.31601e-05	1.21967e-06	0.0001149	0.0001149	INCREASE
chr1	175684622	intergenic	BRINP2,LOC101928778	dist=166441;dist=251660	rs2207028	TRANSFAC	M04455	ESR1	0.000653641	6.26204e-05	0.000110161	0.0001149	INCREASE
chr1	175684622	intergenic	BRINP2,LOC101928778	dist=166441;dist=251660	rs2207028	TRANSFAC	M02261	ESR1	0.00113249	0.000105047	0.0001149	0.0001149	INCREASE
chr1	175684622	intergenic	BRINP2,LOC101928778	dist=166441;dist=251660	rs2207028	JASPAR	MA0112.2	ESR1	0.00113249	0.000105047	0.0001149	0.0001149	INCREASE
chr5	133248470	intergenic	FSTL4,C5orf15	dist=272348;dist=70627	rs10736848	TRANSFAC	M02261	ESR1	0.000687993	5.92815e-05	9.83528e-05	0.000116617	INCREASE
chr5	133248470	intergenic	FSTL4,C5orf15	dist=272348;dist=70627	rs10736848	JASPAR	MA0112.2	ESR1	0.000687993	5.92815e-05	9.83528e-05	0.000116617	INCREASE
chr5	133248470	intergenic	FSTL4,C5orf15	dist=272348;dist=70627	rs10736848	TRANSFAC	M04455	ESR1	0.000775988	7.65702e-05	0.000116617	0.000116617	INCREASE
chr7	16801076	intronic	AGR2	NA	rs4719480	TRANSFAC	M04455	ESR1	3.09971e-05	0.000371422	7.17143e-05	0.000117929	DECREASE
chr7	16801076	intronic	AGR2	NA	rs4719480	TRANSFAC	M02261	ESR1	3.15424e-05	0.000386447	8.84467e-05	0.000117929	DECREASE
chr7	16801076	intronic	AGR2	NA	rs4719480	JASPAR	MA0112.2	ESR1	3.15424e-05	0.000386447	8.84467e-05	0.000117929	DECREASE
chr21	45203197	intronic	FAM207A	NA	rs2877001	TRANSFAC	M04455	ESR1	0.000599028	5.49835e-05	9.88261e-05	0.000122819	INCREASE
chr21	45203197	intronic	FAM207A	NA	rs2877001	TRANSFAC	M02261	ESR1	0.00206112	0.00019302	0.000122819	0.000122819	INCREASE
chr21	45203197	intronic	FAM207A	NA	rs2877001	JASPAR	MA0112.2	ESR1	0.00206112	0.00019302	0.000122819	0.000122819	INCREASE
chr2	48830624	intronic	LHCGR,STON1-GTF2A1L	NA	rs4555391	TRANSFAC	M04455	ESR1	0.000696862	6.58169e-05	0.000103834	0.000122819	INCREASE
chr2	48830624	intronic	LHCGR,STON1-GTF2A1L	NA	rs4555391	TRANSFAC	M02261	ESR1	0.000786109	7.4277e-05	0.000122819	0.000122819	INCREASE
chr2	48830624	intronic	LHCGR,STON1-GTF2A1L	NA	rs4555391	JASPAR	MA0112.2	ESR1	0.000786109	7.4277e-05	0.000122819	0.000122819	INCREASE
chr11	101387319	intergenic	KIAA1377,C11orf70	dist=10313;dist=36060	rs10791548	TRANSFAC	M02261	ESR1	1.41431e-05	0.000176483	8.25737e-05	0.000123861	DECREASE
chr11	101387319	intergenic	KIAA1377,C11orf70	dist=10313;dist=36060	rs10791548	JASPAR	MA0112.2	ESR1	1.41431e-05	0.000176483	8.25737e-05	0.000123861	DECREASE
chr17	78426666	intronic	TBCD	NA	rs8078446	TRANSFAC	M04455	ESR1	5.57105e-06	7.28468e-05	6.18462e-05	0.000124464	DECREASE
chr17	78426666	intronic	TBCD	NA	rs8078446	TRANSFAC	M02261	ESR1	4.87124e-05	0.000585076	9.33484e-05	0.000124464	DECREASE
chr17	78426666	intronic	TBCD	NA	rs8078446	JASPAR	MA0112.2	ESR1	4.87124e-05	0.000585076	9.33484e-05	0.000124464	DECREASE
chr1	146192389	intronic	NBPF10,NBPF8	NA	chr1:146192389	TRANSFAC	M02261	ESR1	0.000223778	0.00232528	0.000130941	0.000130941	DECREASE
chr1	146192389	intronic	NBPF10,NBPF8	NA	chr1:146192389	JASPAR	MA0112.2	ESR1	0.000223778	0.00232528	0.000130941	0.000130941	DECREASE
chr5	127120243	intergenic	CTXN3,LINC01184	dist=98022;dist=264900	rs13182486	TRANSFAC	M02261	ESR1	0.00274644	0.000266627	0.000130941	0.000130941	INCREASE
chr5	127120243	intergenic	CTXN3,LINC01184	dist=98022;dist=264900	rs13182486	JASPAR	MA0112.2	ESR1	0.00274644	0.000266627	0.000130941	0.000130941	INCREASE
chr1	93232394	intergenic	FAM69A,MTF2	dist=32727;dist=84986	rs4240963	TRANSFAC	M02261	ESR1	4.45307e-06	4.28783e-07	0.000130941	0.000130941	INCREASE
chr1	93232394	intergenic	FAM69A,MTF2	dist=32727;dist=84986	rs4240963	JASPAR	MA0112.2	ESR1	4.45307e-06	4.28783e-07	0.000130941	0.000130941	INCREASE
chr8	8165597	intergenic	FAM86B3P,SGK223	dist=25800;dist=47071	rs2955552	TRANSFAC	M04455	ESR1	0.00116634	0.000122671	0.000133177	0.000133177	INCREASE
chr7	3250664	intergenic	CARD11,SDK1	dist=200559;dist=56942	rs10452788	TRANSFAC	M02261	ESR1	0.00042034	2.75249e-05	5.43508e-05	0.000134247	INCREASE
chr7	3250664	intergenic	CARD11,SDK1	dist=200559;dist=56942	rs10452788	JASPAR	MA0112.2	ESR1	0.00042034	2.75249e-05	5.43508e-05	0.000134247	INCREASE
chr7	3250664	intergenic	CARD11,SDK1	dist=200559;dist=56942	rs10452788	TRANSFAC	M04455	ESR1	0.000425572	3.63591e-05	8.0548e-05	0.000134247	INCREASE
chr7	56000067	intronic	GBAS	NA	rs143821544	TRANSFAC	M02261	ESR1	2.31697e-05	0.000316886	6.86397e-05	0.000137279	DECREASE
chr7	56000067	intronic	GBAS	NA	rs143821544	JASPAR	MA0112.2	ESR1	2.31697e-05	0.000316886	6.86397e-05	0.000137279	DECREASE
chr14	93988897	upstream	SERPINA11	NA	rs1956720	TRANSFAC	M04455	ESR1	0.000212608	1.62073e-05	6.18462e-05	0.000138172	INCREASE
chr14	93988897	upstream	SERPINA11	NA	rs1956720	TRANSFAC	M02261	ESR1	0.00178004	0.000176483	0.000138172	0.000138172	INCREASE
chr14	93988897	upstream	SERPINA11	NA	rs1956720	JASPAR	MA0112.2	ESR1	0.00178004	0.000176483	0.000138172	0.000138172	INCREASE
chr5	66547543	intergenic	CD180,LOC102467655	dist=19170;dist=973917	rs1697138	TRANSFAC	M02261	ESR1	0.00173672	0.000151804	0.000103704	0.000144987	INCREASE
chr5	66547543	intergenic	CD180,LOC102467655	dist=19170;dist=973917	rs1697138	JASPAR	MA0112.2	ESR1	0.00173672	0.000151804	0.000103704	0.000144987	INCREASE
chr5	66547543	intergenic	CD180,LOC102467655	dist=19170;dist=973917	rs1697138	TRANSFAC	M04455	ESR1	0.00119009	0.000129001	0.000144987	0.000144987	INCREASE
chr10	5150749	intergenic	AKR1C3,AKR1CL1	dist=10871;dist=35906	rs11252963	TRANSFAC	M04455	ESR1	6.75577e-05	0.000712212	0.000103834	0.000146461	DECREASE
chr10	5150749	intergenic	AKR1C3,AKR1CL1	dist=10871;dist=35906	rs11252963	TRANSFAC	M02261	ESR1	0.00015647	0.00153412	0.000146461	0.000146461	DECREASE
chr10	5150749	intergenic	AKR1C3,AKR1CL1	dist=10871;dist=35906	rs11252963	JASPAR	MA0112.2	ESR1	0.00015647	0.00153412	0.000146461	0.000146461	DECREASE
chr17	71057136	intronic	LLGL2	NA	rs4077852	TRANSFAC	M02261	ESR1	0.0030167	0.000307949	0.000146461	0.000146461	INCREASE
chr17	71057136	intronic	LLGL2	NA	rs4077852	JASPAR	MA0112.2	ESR1	0.0030167	0.000307949	0.000146461	0.000146461	INCREASE
chr15	88112287	intergenic	MESP1,MESP2	dist=16743;dist=8306	rs13343254	TRANSFAC	M04455	ESR1	0.000125887	8.57116e-06	5.12155e-05	0.000153647	INCREASE
chr7	157106825	exonic	PTPRN2	NA	rs1130502	TRANSFAC	M02261	ESR1	2.0158e-05	0.000237298	9.33484e-05	0.00015549	DECREASE
chr7	157106825	exonic	PTPRN2	NA	rs1130502	JASPAR	MA0112.2	ESR1	2.0158e-05	0.000237298	9.33484e-05	0.00015549	DECREASE
chr7	157106825	exonic	PTPRN2	NA	rs1130502	TRANSFAC	M04455	ESR1	8.06929e-05	0.000810595	0.000116617	0.00015549	DECREASE
chr4	175374814	intergenic	HAND2-AS1,FBXO8	dist=675258;dist=19571	rs11946728	TRANSFAC	M02261	ESR1	0.000122611	0.0014593	9.33484e-05	0.00015549	DECREASE
chr4	175374814	intergenic	HAND2-AS1,FBXO8	dist=675258;dist=19571	rs11946728	JASPAR	MA0112.2	ESR1	0.000122611	0.0014593	9.33484e-05	0.00015549	DECREASE
chr4	175374814	intergenic	HAND2-AS1,FBXO8	dist=675258;dist=19571	rs11946728	TRANSFAC	M04455	ESR1	7.86197e-05	0.000793213	0.000116617	0.00015549	DECREASE
chr2	195880880	intergenic	LOC101927431,SLC39A10	dist=546476;dist=348897	rs777291	TRANSFAC	M02261	ESR1	0.000745423	6.53283e-05	0.000103704	0.000155556	INCREASE
chr2	195880880	intergenic	LOC101927431,SLC39A10	dist=546476;dist=348897	rs777291	JASPAR	MA0112.2	ESR1	0.000745423	6.53283e-05	0.000103704	0.000155556	INCREASE
chr6	109167616	intergenic	FOXO3,LINC00222	dist=54952;dist=11934	rs9400242	TRANSFAC	M02261	ESR1	6.32527e-05	0.000725808	0.000103704	0.000155556	DECREASE
chr6	109167616	intergenic	FOXO3,LINC00222	dist=54952;dist=11934	rs9400242	JASPAR	MA0112.2	ESR1	6.32527e-05	0.000725808	0.000103704	0.000155556	DECREASE
chr13	72432775	intronic	PIBF1	NA	rs1537386	TRANSFAC	M02261	ESR1	0.000386447	0.00371385	0.00015623	0.00015623	DECREASE
chr13	72432775	intronic	PIBF1	NA	rs1537386	JASPAR	MA0112.2	ESR1	0.000386447	0.00371385	0.00015623	0.00015623	DECREASE
chr2	161148253	intergenic	RBMS1,TANK	dist=89689;dist=553459	rs4341947	TRANSFAC	M04455	ESR1	0.00159984	0.000179485	0.000149793	0.00015623	INCREASE
chr2	161148253	intergenic	RBMS1,TANK	dist=89689;dist=553459	rs4341947	TRANSFAC	M02261	ESR1	0.00316056	0.000326062	0.00015623	0.00015623	INCREASE
chr2	161148253	intergenic	RBMS1,TANK	dist=89689;dist=553459	rs4341947	JASPAR	MA0112.2	ESR1	0.00316056	0.000326062	0.00015623	0.00015623	INCREASE
chr3	15327480	intronic	SH3BP5	NA	rs9873833	TRANSFAC	M02261	ESR1	0.000244338	0.00238166	0.00015623	0.00015623	DECREASE
chr3	15327480	intronic	SH3BP5	NA	rs9873833	JASPAR	MA0112.2	ESR1	0.000244338	0.00238166	0.00015623	0.00015623	DECREASE
chr4	6748574	intronic	S100P	NA	rs3822263	TRANSFAC	M02261	ESR1	3.37482e-05	0.000375718	0.000108627	0.000162941	DECREASE
chr4	6748574	intronic	S100P	NA	rs3822263	JASPAR	MA0112.2	ESR1	3.37482e-05	0.000375718	0.000108627	0.000162941	DECREASE
chr5	178090415	upstream	ZNF354A	NA	rs66947564	TRANSFAC	M02261	ESR1	0.00128651	0.000115285	0.000108627	0.000162941	INCREASE
chr5	178090415	upstream	ZNF354A	NA	rs66947564	JASPAR	MA0112.2	ESR1	0.00128651	0.000115285	0.000108627	0.000162941	INCREASE
chr11	9716494	intronic	SWAP70	NA	rs173396	TRANSFAC	M02261	ESR1	0.000482941	3.86067e-05	8.25737e-05	0.000165147	INCREASE
chr11	9716494	intronic	SWAP70	NA	rs173396	JASPAR	MA0112.2	ESR1	0.000482941	3.86067e-05	8.25737e-05	0.000165147	INCREASE
chr4	182859753	intergenic	LINC00290,MGC45800	dist=542457;dist=437400	rs17280931	TRANSFAC	M04455	ESR1	0.000347391	3.94992e-05	0.000157943	0.000167187	INCREASE
chr4	182859753	intergenic	LINC00290,MGC45800	dist=542457;dist=437400	rs17280931	TRANSFAC	M02261	ESR1	0.000828809	8.70467e-05	0.000167187	0.000167187	INCREASE
chr4	182859753	intergenic	LINC00290,MGC45800	dist=542457;dist=437400	rs17280931	JASPAR	MA0112.2	ESR1	0.000828809	8.70467e-05	0.000167187	0.000167187	INCREASE
chr2	69089613	intergenic	GKN1,ANTXR1	dist=27997;dist=4167	rs4591375	TRANSFAC	M04455	ESR1	8.27683e-05	0.000793213	0.000123994	0.000167187	DECREASE
chr2	69089613	intergenic	GKN1,ANTXR1	dist=27997;dist=4167	rs4591375	TRANSFAC	M02261	ESR1	0.000122611	0.00116188	0.000167187	0.000167187	DECREASE
chr2	69089613	intergenic	GKN1,ANTXR1	dist=27997;dist=4167	rs4591375	JASPAR	MA0112.2	ESR1	0.000122611	0.00116188	0.000167187	0.000167187	DECREASE
chr6	143205734	intronic	HIVEP2	NA	rs78821333	TRANSFAC	M02261	ESR1	0.000258999	0.00243924	0.000167187	0.000167187	DECREASE
chr6	143205734	intronic	HIVEP2	NA	rs78821333	JASPAR	MA0112.2	ESR1	0.000258999	0.00243924	0.000167187	0.000167187	DECREASE
chr14	97514122	ncRNA_exonic	C14orf64	NA	rs8016584	TRANSFAC	M02261	ESR1	0.00338793	0.000355075	0.000167187	0.000167187	INCREASE
chr14	97514122	ncRNA_exonic	C14orf64	NA	rs8016584	JASPAR	MA0112.2	ESR1	0.00338793	0.000355075	0.000167187	0.000167187	INCREASE
chr19	56247457	intergenic	KLK12,KLK13	dist=17497;dist=3818	rs2569472	TRANSFAC	M04455	ESR1	0.000171401	1.25449e-05	5.63588e-05	0.000169076	INCREASE
chr4	186541743	intergenic	LRP2BP,ANKRD37	dist=4597;dist=13091	rs11944575	TRANSFAC	M02261	ESR1	0.000181845	0.00196327	0.0001149	0.00017235	DECREASE
chr4	186541743	intergenic	LRP2BP,ANKRD37	dist=4597;dist=13091	rs11944575	JASPAR	MA0112.2	ESR1	0.000181845	0.00196327	0.0001149	0.00017235	DECREASE
chr7	92699597	UTR5	CCDC132	NA	rs76810131	TRANSFAC	M02261	ESR1	2.08741e-05	0.000223778	0.0001149	0.00017235	DECREASE
chr7	92699597	UTR5	CCDC132	NA	rs76810131	JASPAR	MA0112.2	ESR1	2.08741e-05	0.000223778	0.0001149	0.00017235	DECREASE
chr17	46217715	intergenic	MIR8059,WFIKKN2	dist=16625;dist=49889	rs12942595	TRANSFAC	M02261	ESR1	0.000335482	0.00308788	0.000178475	0.000178475	DECREASE
chr17	46217715	intergenic	MIR8059,WFIKKN2	dist=16625;dist=49889	rs12942595	JASPAR	MA0112.2	ESR1	0.000335482	0.00308788	0.000178475	0.000178475	DECREASE
chr2	86186167	intronic	POLR1A	NA	rs4832244	TRANSFAC	M02261	ESR1	0.000687993	5.73834e-05	9.33484e-05	0.000186697	INCREASE
chr2	86186167	intronic	POLR1A	NA	rs4832244	JASPAR	MA0112.2	ESR1	0.000687993	5.73834e-05	9.33484e-05	0.000186697	INCREASE
chr10	12135735	intergenic	UPF2,DHTKD1	dist=10560;dist=15187	rs12782067	TRANSFAC	M04455	ESR1	0.00142127	0.000167597	0.000188278	0.000188278	INCREASE
chr4	6748574	intronic	S100P	NA	rs3822263	TRANSFAC	M04455	ESR1	4.91573e-05	0.000416111	0.000188278	0.000188278	DECREASE
chr2	11712184	intergenic	GREB1,NTSR2	dist=11821;dist=3571	rs6432223	TRANSFAC	M04455	ESR1	0.00203356	0.000240084	0.000188278	0.000188278	INCREASE
chr10	63520055	intronic	ARID5B	NA	rs2393727	TRANSFAC	M04455	ESR1	0.000727882	7.10762e-05	0.000110161	0.000191251	INCREASE
chr10	63520055	intronic	ARID5B	NA	rs2393727	TRANSFAC	M02261	ESR1	0.00232528	0.000258999	0.000191251	0.000191251	INCREASE
chr10	63520055	intronic	ARID5B	NA	rs2393727	JASPAR	MA0112.2	ESR1	0.00232528	0.000258999	0.000191251	0.000191251	INCREASE
chr10	44052338	intergenic	LINC00841,LOC100130539	dist=266977;dist=55866	rs2505747	TRANSFAC	M04455	ESR1	0.000251847	2.72316e-05	0.000144987	0.000195282	INCREASE
chr10	44052338	intergenic	LINC00841,LOC100130539	dist=266977;dist=55866	rs2505747	TRANSFAC	M02261	ESR1	0.000687993	6.9669e-05	0.000146461	0.000195282	INCREASE
chr10	44052338	intergenic	LINC00841,LOC100130539	dist=266977;dist=55866	rs2505747	JASPAR	MA0112.2	ESR1	0.000687993	6.9669e-05	0.000146461	0.000195282	INCREASE
chr12	36996790	upstream	ALG10B	NA	rs7315028	TRANSFAC	M04455	ESR1	0.000107719	0.00102794	0.000133177	0.000195282	DECREASE
chr12	36996790	upstream	ALG10B	NA	rs7315028	TRANSFAC	M02261	ESR1	0.000198838	0.00196327	0.000146461	0.000195282	DECREASE
chr12	36996790	upstream	ALG10B	NA	rs7315028	JASPAR	MA0112.2	ESR1	0.000198838	0.00196327	0.000146461	0.000195282	DECREASE
chr22	47368627	intronic	FAM19A5	NA	chr22:47368627	TRANSFAC	M02261	ESR1	0.00119196	0.000115285	0.000130941	0.000196412	INCREASE
chr22	47368627	intronic	FAM19A5	NA	chr22:47368627	JASPAR	MA0112.2	ESR1	0.00119196	0.000115285	0.000130941	0.000196412	INCREASE
chr2	166639335	intronic	SCN1A	NA	rs73969791	TRANSFAC	M02261	ESR1	0.0013878	0.000134417	0.000130941	0.000196412	INCREASE
chr2	166639335	intronic	SCN1A	NA	rs73969791	JASPAR	MA0112.2	ESR1	0.0013878	0.000134417	0.000130941	0.000196412	INCREASE
chr12	38574735	intronic	SLC2A13	NA	rs10747943	TRANSFAC	M02261	ESR1	0.000266627	0.00268236	0.000138172	0.000207258	DECREASE
chr12	38574735	intronic	SLC2A13	NA	rs10747943	JASPAR	MA0112.2	ESR1	0.000266627	0.00268236	0.000138172	0.000207258	DECREASE
chr3	115258200	upstream	KIAA1407,QTRTD1	NA	rs41271379	TRANSFAC	M02261	ESR1	0.000944972	9.27002e-05	0.000138172	0.000207258	INCREASE
chr3	115258200	upstream	KIAA1407,QTRTD1	NA	rs41271379	JASPAR	MA0112.2	ESR1	0.000944972	9.27002e-05	0.000138172	0.000207258	INCREASE
chr5	60952773	intergenic	ZSWIM6,C5orf64	dist=75017;dist=16620	rs200757248	TRANSFAC	M04455	ESR1	0.000347391	3.63591e-05	0.000123994	0.000208307	INCREASE
chr5	60952773	intergenic	ZSWIM6,C5orf64	dist=75017;dist=16620	rs200757248	TRANSFAC	M02261	ESR1	0.00157284	0.000161267	0.00015623	0.000208307	INCREASE
chr5	60952773	intergenic	ZSWIM6,C5orf64	dist=75017;dist=16620	rs200757248	JASPAR	MA0112.2	ESR1	0.00157284	0.000161267	0.00015623	0.000208307	INCREASE
chr4	153203990	intergenic	PET112,LOC100996286	dist=302365;dist=37365	rs10032875	TRANSFAC	M04455	ESR1	0.00169789	0.000197268	0.000169976	0.000217242	INCREASE
chr4	153203990	intergenic	PET112,LOC100996286	dist=302365;dist=37365	rs10032875	TRANSFAC	M02261	ESR1	0.0053163	0.0006177	0.000217242	0.000217242	INCREASE
chr4	153203990	intergenic	PET112,LOC100996286	dist=302365;dist=37365	rs10032875	JASPAR	MA0112.2	ESR1	0.0053163	0.0006177	0.000217242	0.000217242	INCREASE
chr6	24799006	intronic	ACOT13	NA	rs3822901	TRANSFAC	M02261	ESR1	0.00555469	0.000651985	0.000217242	0.000217242	INCREASE
chr6	24799006	intronic	ACOT13	NA	rs3822901	JASPAR	MA0112.2	ESR1	0.00555469	0.000651985	0.000217242	0.000217242	INCREASE
chr2	235207451	intergenic	ARL4C,SH3BP4	dist=137015;dist=317916	rs4300892	TRANSFAC	M04455	ESR1	0.000743829	7.10762e-05	0.000110161	0.000220322	INCREASE
chr5	67728553	intergenic	PIK3R1,SLC30A5	dist=95148;dist=696979	chr5:67728553	TRANSFAC	M04455	ESR1	0.00237507	0.00029682	0.000220348	0.000220348	INCREASE
chr2	65647297	intergenic	SPRED2,MIR4778	dist=134137;dist=791588	rs1673443	TRANSFAC	M02261	ESR1	1.09729e-05	9.87017e-07	0.000108627	0.000221962	INCREASE
chr2	65647297	intergenic	SPRED2,MIR4778	dist=134137;dist=791588	rs1673443	JASPAR	MA0112.2	ESR1	1.09729e-05	9.87017e-07	0.000108627	0.000221962	INCREASE
chr2	65647297	intergenic	SPRED2,MIR4778	dist=134137;dist=791588	rs1673443	TRANSFAC	M04455	ESR1	0.000339684	3.63591e-05	0.000133177	0.000221962	INCREASE
chr1	155021089	intronic	PRCC	NA	rs3765787	TRANSFAC	M04455	ESR1	0.000883895	9.9441e-05	0.000157943	0.000222916	INCREASE
chr1	155021089	intronic	PRCC	NA	rs3765787	TRANSFAC	M02261	ESR1	0.000456938	4.87124e-05	0.000167187	0.000222916	INCREASE
chr1	155021089	intronic	PRCC	NA	rs3765787	JASPAR	MA0112.2	ESR1	0.000456938	4.87124e-05	0.000167187	0.000222916	INCREASE
chr7	107379639	intronic	LAMB1	NA	rs2072210	TRANSFAC	M04455	ESR1	1.47839e-05	0.000202274	5.63588e-05	0.000225435	DECREASE
chr2	86186167	intronic	POLR1A	NA	rs4832244	TRANSFAC	M04455	ESR1	0.00176834	0.000207431	0.000169976	0.000226635	INCREASE
chr6	44653893	intergenic	CDC5L,SUPT3H	dist=127754;dist=248552	rs326805	TRANSFAC	M02261	ESR1	0.00019302	0.00211168	0.0001149	0.0002298	DECREASE
chr6	44653893	intergenic	CDC5L,SUPT3H	dist=127754;dist=248552	rs326805	JASPAR	MA0112.2	ESR1	0.00019302	0.00211168	0.0001149	0.0002298	DECREASE
chr17	69072628	intronic	SDK2	NA	rs28457076	TRANSFAC	M02261	ESR1	0.000355075	0.0030167	0.000233618	0.000233618	DECREASE
chr17	69072628	intronic	SDK2	NA	rs28457076	JASPAR	MA0112.2	ESR1	0.000355075	0.0030167	0.000233618	0.000233618	DECREASE
chr6	38226730	intronic	ZFAND3	NA	rs181150978	TRANSFAC	M04455	ESR1	0.000355105	0.00276151	0.000236926	0.000236926	DECREASE
chr9	128309214	downstream	MVB12B	NA	rs3739564	TRANSFAC	M04455	ESR1	0.00265908	0.000339684	0.000236926	0.000236926	INCREASE
chr12	33809963	intergenic	SYT10,ALG10	dist=325942;dist=256520	rs1463637	TRANSFAC	M04455	ESR1	3.18409e-05	0.000371422	8.0548e-05	0.000241644	DECREASE
chr12	38574735	intronic	SLC2A13	NA	rs10747943	TRANSFAC	M04455	ESR1	0.000445827	0.0034072	0.000247817	0.000247817	DECREASE
chr12	105195043	intergenic	CKAP4,TCP11L2	dist=29200;dist=25656	rs10861568	TRANSFAC	M02261	ESR1	0.00186964	0.000198838	0.000167187	0.000247817	INCREASE
chr12	105195043	intergenic	CKAP4,TCP11L2	dist=29200;dist=25656	rs10861568	JASPAR	MA0112.2	ESR1	0.00186964	0.000198838	0.000167187	0.000247817	INCREASE
chr12	105195043	intergenic	CKAP4,TCP11L2	dist=29200;dist=25656	rs10861568	TRANSFAC	M04455	ESR1	0.00114192	0.000149119	0.000247817	0.000247817	INCREASE
chr2	166639335	intronic	SCN1A	NA	rs73969791	TRANSFAC	M04455	ESR1	0.00281389	0.000363088	0.000247817	0.000247817	INCREASE
chr2	195880880	intergenic	LOC101927431,SLC39A10	dist=546476;dist=348897	rs777291	TRANSFAC	M04455	ESR1	0.000759576	9.9441e-05	0.000247817	0.000247817	INCREASE
chr13	75082682	ncRNA_intronic	LMO7-AS1	NA	rs1535725	TRANSFAC	M04455	ESR1	0.000560058	5.19975e-05	9.88261e-05	0.000249878	INCREASE
chr13	75082682	ncRNA_intronic	LMO7-AS1	NA	rs1535725	TRANSFAC	M02261	ESR1	0.00435225	0.000524513	0.000249878	0.000249878	INCREASE
chr13	75082682	ncRNA_intronic	LMO7-AS1	NA	rs1535725	JASPAR	MA0112.2	ESR1	0.00435225	0.000524513	0.000249878	0.000249878	INCREASE
chr3	173717538	intronic	TNFSF10	NA	rs231986	TRANSFAC	M04455	ESR1	0.00270969	0.000347391	0.000236926	0.000249878	INCREASE
chr3	173717538	intronic	TNFSF10	NA	rs231986	TRANSFAC	M02261	ESR1	0.00455183	0.000554034	0.000249878	0.000249878	INCREASE
chr3	173717538	intronic	TNFSF10	NA	rs231986	JASPAR	MA0112.2	ESR1	0.00455183	0.000554034	0.000249878	0.000249878	INCREASE
chr1	116057527	intronic	CASQ2	NA	rs3010388	TRANSFAC	M02261	ESR1	0.00465466	0.000569364	0.000249878	0.000249878	INCREASE
chr1	116057527	intronic	CASQ2	NA	rs3010388	JASPAR	MA0112.2	ESR1	0.00465466	0.000569364	0.000249878	0.000249878	INCREASE
chr15	72868798	intronic	CSK	NA	rs3784790	TRANSFAC	M02261	ESR1	0.000130369	0.00122276	0.000167187	0.00025078	DECREASE
chr15	72868798	intronic	CSK	NA	rs3784790	JASPAR	MA0112.2	ESR1	0.000130369	0.00122276	0.000167187	0.00025078	DECREASE
chr14	105006086	intronic	MTA1	NA	rs4983414	TRANSFAC	M02261	ESR1	9.56543e-05	0.000896844	0.000167187	0.00025078	DECREASE
chr14	105006086	intronic	MTA1	NA	rs4983414	JASPAR	MA0112.2	ESR1	9.56543e-05	0.000896844	0.000167187	0.00025078	DECREASE
chr7	56000067	intronic	GBAS	NA	rs143821544	TRANSFAC	M04455	ESR1	0.000217804	0.00184107	0.000188278	0.000251037	DECREASE
chr11	63110618	intronic	PLA2G16	NA	rs11231525	TRANSFAC	M04455	ESR1	0.000696862	6.58169e-05	0.000103834	0.000267591	INCREASE
chr11	63110618	intronic	PLA2G16	NA	rs11231525	TRANSFAC	M02261	ESR1	0.00161244	0.000198838	0.000267591	0.000267591	INCREASE
chr11	63110618	intronic	PLA2G16	NA	rs11231525	JASPAR	MA0112.2	ESR1	0.00161244	0.000198838	0.000267591	0.000267591	INCREASE
chr9	109557615	intergenic	KLF4,ACTL7B	dist=265747;dist=1099075	rs944172	TRANSFAC	M02261	ESR1	0.000896844	0.00719498	0.000267591	0.000267591	DECREASE
chr9	109557615	intergenic	KLF4,ACTL7B	dist=265747;dist=1099075	rs944172	JASPAR	MA0112.2	ESR1	0.000896844	0.00719498	0.000267591	0.000267591	DECREASE
chr7	130921653	intergenic	PODXL,LOC101928782	dist=29737;dist=323866	rs1643287	TRANSFAC	M02261	ESR1	0.000217288	0.00201166	0.000178475	0.000267713	DECREASE
chr7	130921653	intergenic	PODXL,LOC101928782	dist=29737;dist=323866	rs1643287	JASPAR	MA0112.2	ESR1	0.000217288	0.00201166	0.000178475	0.000267713	DECREASE
chr11	10366316	ncRNA_intronic	CAND1.11	NA	rs77384703	TRANSFAC	M04455	ESR1	0.000135482	0.00111828	0.000201249	0.000268333	DECREASE
chr14	76190065	intergenic	ESRRB,VASH1	dist=152132;dist=107923	chr14:76190065	TRANSFAC	M04455	ESR1	0.00315559	0.000416111	0.000281196	0.000281196	INCREASE
chr16	82948159	intergenic	WFDC1,ATP2C2	dist=27201;dist=11471	rs11149647	TRANSFAC	M04455	ESR1	0.000445827	0.00334165	0.000281196	0.000281196	DECREASE
chr2	240658383	intergenic	OR6B3,MYEOV2	dist=24221;dist=56270	rs1899029	TRANSFAC	M04455	ESR1	0.000523406	0.00389197	0.000281196	0.000281196	DECREASE
chr5	157414433	intergenic	CLINT1,LOC101927697	dist=195672;dist=265856	rs3096005	TRANSFAC	M04455	ESR1	0.00327755	0.0004354	0.000281196	0.000281196	INCREASE
chr16	17297066	intronic	XYLT1	NA	rs4780699	TRANSFAC	M02261	ESR1	0.000299243	0.00261963	0.000203343	0.000281196	DECREASE
chr16	17297066	intronic	XYLT1	NA	rs4780699	JASPAR	MA0112.2	ESR1	0.000299243	0.00261963	0.000203343	0.000281196	DECREASE
chr16	17297066	intronic	XYLT1	NA	rs4780699	TRANSFAC	M04455	ESR1	0.000523406	0.00389197	0.000281196	0.000281196	DECREASE
chr5	149031452	intergenic	ARHGEF37,PPARGC1B	dist=36732;dist=58556	rs55978410	TRANSFAC	M04455	ESR1	0.000425572	0.00321634	0.000281196	0.000281196	DECREASE
chr16	71516486	intronic	ZFHX3	NA	rs11864105	TRANSFAC	M02261	ESR1	0.000237298	0.00216335	0.000191251	0.000286877	DECREASE
chr16	71516486	intronic	ZFHX3	NA	rs11864105	JASPAR	MA0112.2	ESR1	0.000237298	0.00216335	0.000191251	0.000286877	DECREASE
chr17	27006251	intergenic	MIR365B,COPRS	dist=79598;dist=196746	rs315435	TRANSFAC	M02261	ESR1	0.000251573	0.00227013	0.000191251	0.000286877	DECREASE
chr17	27006251	intergenic	MIR365B,COPRS	dist=79598;dist=196746	rs315435	JASPAR	MA0112.2	ESR1	0.000251573	0.00227013	0.000191251	0.000286877	DECREASE
chr9	16257557	intergenic	C9orf92,BNC2	dist=14452;dist=141944	rs7033852	TRANSFAC	M02261	ESR1	0.00294699	0.000326062	0.000191251	0.000286877	INCREASE
chr9	16257557	intergenic	C9orf92,BNC2	dist=14452;dist=141944	rs7033852	JASPAR	MA0112.2	ESR1	0.00294699	0.000326062	0.000191251	0.000286877	INCREASE
chr6	4948927	intronic	RPP40	NA	rs73359952	TRANSFAC	M02261	ESR1	0.00331056	0.00036526	0.000191251	0.000286877	INCREASE
chr6	4948927	intronic	RPP40	NA	rs73359952	JASPAR	MA0112.2	ESR1	0.00331056	0.00036526	0.000191251	0.000286877	INCREASE
chr4	140053341	intergenic	LINC00499,CCRN4L	dist=488393;dist=103022	rs13103414	TRANSFAC	M02261	ESR1	0.00555469	0.000706668	0.000289705	0.000289705	INCREASE
chr4	140053341	intergenic	LINC00499,CCRN4L	dist=488393;dist=103022	rs13103414	JASPAR	MA0112.2	ESR1	0.00555469	0.000706668	0.000289705	0.000289705	INCREASE
chr1	109590661	intergenic	SARS,CELSR2	dist=8334;dist=3503	rs184596722	TRANSFAC	M04455	ESR1	6.42086e-05	0.000599028	0.000144987	0.000289705	DECREASE
chr1	109590661	intergenic	SARS,CELSR2	dist=8334;dist=3503	rs184596722	TRANSFAC	M02261	ESR1	0.00010836	0.000850948	0.000289705	0.000289705	DECREASE
chr1	109590661	intergenic	SARS,CELSR2	dist=8334;dist=3503	rs184596722	JASPAR	MA0112.2	ESR1	0.00010836	0.000850948	0.000289705	0.000289705	DECREASE
chr2	141713327	intronic	LRP1B	NA	rs300368	TRANSFAC	M04455	ESR1	8.27683e-05	0.000846436	0.000116617	0.000289705	DECREASE
chr2	141713327	intronic	LRP1B	NA	rs300368	TRANSFAC	M02261	ESR1	0.000634628	0.0049757	0.000289705	0.000289705	DECREASE
chr2	141713327	intronic	LRP1B	NA	rs300368	JASPAR	MA0112.2	ESR1	0.000634628	0.0049757	0.000289705	0.000289705	DECREASE
chr1	26197169	UTR5	PAFAH2	NA	rs3008239	TRANSFAC	M04455	ESR1	0.0018778	0.000251847	0.000281196	0.000289705	INCREASE
chr1	26197169	UTR5	PAFAH2	NA	rs3008239	TRANSFAC	M02261	ESR1	0.000873624	0.000111773	0.000289705	0.000289705	INCREASE
chr1	26197169	UTR5	PAFAH2	NA	rs3008239	JASPAR	MA0112.2	ESR1	0.000873624	0.000111773	0.000289705	0.000289705	INCREASE
chr1	91400052	intergenic	ZNF644,HFM1	dist=139652;dist=98859	rs397675	TRANSFAC	M02261	ESR1	0.00425542	0.000539087	0.000289705	0.000289705	INCREASE
chr1	91400052	intergenic	ZNF644,HFM1	dist=139652;dist=98859	rs397675	JASPAR	MA0112.2	ESR1	0.00425542	0.000539087	0.000289705	0.000289705	INCREASE
chr19	1118158	intronic	SBNO2	NA	rs4807624	TRANSFAC	M02261	ESR1	0.000266627	0.00211168	0.000289705	0.000289705	DECREASE
chr19	1118158	intronic	SBNO2	NA	rs4807624	JASPAR	MA0112.2	ESR1	0.000266627	0.00211168	0.000289705	0.000289705	DECREASE
chr19	41955718	upstream	LOC728485,ZNF850	NA	rs55995417	TRANSFAC	M04455	ESR1	0.000682008	6.42086e-05	0.000103834	0.000289705	INCREASE
chr19	41955718	upstream	LOC728485,ZNF850	NA	rs55995417	TRANSFAC	M02261	ESR1	0.00445104	0.000569364	0.000289705	0.000289705	INCREASE
chr19	41955718	upstream	LOC728485,ZNF850	NA	rs55995417	JASPAR	MA0112.2	ESR1	0.00445104	0.000569364	0.000289705	0.000289705	INCREASE
chr2	240356275	ncRNA_intronic	LOC150935	NA	rs6715327	TRANSFAC	M02261	ESR1	0.00543433	0.000687993	0.000289705	0.000289705	INCREASE
chr2	240356275	ncRNA_intronic	LOC150935	NA	rs6715327	JASPAR	MA0112.2	ESR1	0.00543433	0.000687993	0.000289705	0.000289705	INCREASE
chr8	143021417	intergenic	MROH5,MIR4472-1	dist=434905;dist=234190	rs4260922	TRANSFAC	M04455	ESR1	0.000277006	2.58422e-05	9.88261e-05	0.000296478	INCREASE
chr5	175221624	intronic	CPLX2	NA	rs73803076	TRANSFAC	M04455	ESR1	0.000406639	3.73256e-05	9.88261e-05	0.000296478	INCREASE
chr12	82432411	intergenic	TMTC2,MIR548T	dist=380215;dist=630855	rs3103477	TRANSFAC	M04455	ESR1	0.0012888	0.000142239	0.000149793	0.000299586	INCREASE
chr6	41603981	intergenic	LINC01276,FOXP4	dist=8413;dist=18161	chr6:41603981	TRANSFAC	M02261	ESR1	0.000444426	0.0037996	0.000217242	0.000306065	DECREASE
chr6	41603981	intergenic	LINC01276,FOXP4	dist=8413;dist=18161	chr6:41603981	JASPAR	MA0112.2	ESR1	0.000444426	0.0037996	0.000217242	0.000306065	DECREASE
chr6	41603981	intergenic	LINC01276,FOXP4	dist=8413;dist=18161	chr6:41603981	TRANSFAC	M04455	ESR1	0.000477522	0.00353945	0.000306065	0.000306065	DECREASE
chr14	61021877	intronic	PRKCH	NA	rs2251380	TRANSFAC	M02261	ESR1	0.000725808	0.00567742	0.000289705	0.000306065	DECREASE
chr14	61021877	intronic	PRKCH	NA	rs2251380	JASPAR	MA0112.2	ESR1	0.000725808	0.00567742	0.000289705	0.000306065	DECREASE
chr14	61021877	intronic	PRKCH	NA	rs2251380	TRANSFAC	M04455	ESR1	0.000535327	0.00389197	0.000306065	0.000306065	DECREASE
chr1	61377795	intronic	NFIA	NA	rs395936	TRANSFAC	M04455	ESR1	0.000585916	0.00427226	0.000306065	0.000306065	DECREASE
chr1	154852981	intergenic	GPATCH4,HAPLN2	dist=15078;dist=2729	rs4474241	TRANSFAC	M02261	ESR1	0.00445104	0.000539087	0.000249878	0.000306065	INCREASE
chr1	154852981	intergenic	GPATCH4,HAPLN2	dist=15078;dist=2729	rs4474241	JASPAR	MA0112.2	ESR1	0.00445104	0.000539087	0.000249878	0.000306065	INCREASE
chr1	154852981	intergenic	GPATCH4,HAPLN2	dist=15078;dist=2729	rs4474241	TRANSFAC	M04455	ESR1	0.00374741	0.000511518	0.000306065	0.000306065	INCREASE
chr8	123867665	intronic	ZHX2	NA	rs9297664	TRANSFAC	M04455	ESR1	0.000488298	0.00360606	0.000306065	0.000306065	DECREASE
chr7	83489958	intronic	SEMA3A	NA	chr7:83489958	TRANSFAC	M04455	ESR1	0.000156062	0.0012888	0.000201249	0.000310831	DECREASE
chr7	83489958	intronic	SEMA3A	NA	chr7:83489958	TRANSFAC	M02261	ESR1	0.000408751	0.00316056	0.000310831	0.000310831	DECREASE
chr7	83489958	intronic	SEMA3A	NA	chr7:83489958	JASPAR	MA0112.2	ESR1	0.000408751	0.00316056	0.000310831	0.000310831	DECREASE
chr1	15215055	intronic	KAZN	NA	rs10927629	TRANSFAC	M02261	ESR1	0.00371385	0.000482941	0.000310831	0.000310831	INCREASE
chr1	15215055	intronic	KAZN	NA	rs10927629	JASPAR	MA0112.2	ESR1	0.00371385	0.000482941	0.000310831	0.000310831	INCREASE
chr5	56000751	intergenic	LOC101928448,MAP3K1	dist=62935;dist=145906	rs2652476	TRANSFAC	M04455	ESR1	0.00121436	0.000129001	0.000133177	0.000310831	INCREASE
chr5	56000751	intergenic	LOC101928448,MAP3K1	dist=62935;dist=145906	rs2652476	TRANSFAC	M02261	ESR1	0.0038871	0.000510305	0.000310831	0.000310831	INCREASE
chr5	56000751	intergenic	LOC101928448,MAP3K1	dist=62935;dist=145906	rs2652476	JASPAR	MA0112.2	ESR1	0.0038871	0.000510305	0.000310831	0.000310831	INCREASE
chr5	55720556	intergenic	ANKRD55,LOC102467147	dist=155613;dist=68823	rs289004	TRANSFAC	M04455	ESR1	0.0034072	0.000445827	0.000247817	0.000310831	INCREASE
chr5	55720556	intergenic	ANKRD55,LOC102467147	dist=155613;dist=68823	rs289004	TRANSFAC	M02261	ESR1	0.00508701	0.000669769	0.000310831	0.000310831	INCREASE
chr5	55720556	intergenic	ANKRD55,LOC102467147	dist=155613;dist=68823	rs289004	JASPAR	MA0112.2	ESR1	0.00508701	0.000669769	0.000310831	0.000310831	INCREASE
chr20	16480541	intronic	KIF16B	NA	rs6111174	TRANSFAC	M02261	ESR1	0.000807201	0.00619274	0.000310831	0.000310831	DECREASE
chr20	16480541	intronic	KIF16B	NA	rs6111174	JASPAR	MA0112.2	ESR1	0.000807201	0.00619274	0.000310831	0.000310831	DECREASE
chr11	11432873	intronic	GALNT18	NA	rs7107602	TRANSFAC	M04455	ESR1	0.00232998	0.00028353	0.000201249	0.000310831	INCREASE
chr11	11432873	intronic	GALNT18	NA	rs7107602	TRANSFAC	M02261	ESR1	0.00211168	0.000274458	0.000310831	0.000310831	INCREASE
chr11	11432873	intronic	GALNT18	NA	rs7107602	JASPAR	MA0112.2	ESR1	0.00211168	0.000274458	0.000310831	0.000310831	INCREASE
chr12	28246920	intergenic	PTHLH,CCDC91	dist=230737;dist=54480	rs77696326	TRANSFAC	M04455	ESR1	0.00029682	0.0021984	0.000306065	0.000310831	DECREASE
chr12	28246920	intergenic	PTHLH,CCDC91	dist=230737;dist=54480	rs77696326	TRANSFAC	M02261	ESR1	0.000251573	0.00191593	0.000310831	0.000310831	DECREASE
chr12	28246920	intergenic	PTHLH,CCDC91	dist=230737;dist=54480	rs77696326	JASPAR	MA0112.2	ESR1	0.000251573	0.00191593	0.000310831	0.000310831	DECREASE
chr14	76721431	intronic	TMEM63C	NA	rs888070	TRANSFAC	M02261	ESR1	0.00486656	0.000634628	0.000310831	0.000310831	INCREASE
chr14	76721431	intronic	TMEM63C	NA	rs888070	JASPAR	MA0112.2	ESR1	0.00486656	0.000634628	0.000310831	0.000310831	INCREASE
chr1	999341	UTR5	RNF223	NA	rs9442367	TRANSFAC	M02261	ESR1	0.00116188	0.000151804	0.000310831	0.000310831	INCREASE
chr1	999341	UTR5	RNF223	NA	rs9442367	JASPAR	MA0112.2	ESR1	0.00116188	0.000151804	0.000310831	0.000310831	INCREASE
chr6	40471372	intronic	LRFN2	NA	rs9357324	TRANSFAC	M04455	ESR1	0.000625699	5.945e-05	0.000103834	0.000311502	INCREASE
chr2	30832587	intronic	CAPN13	NA	rs2609932	TRANSFAC	M02261	ESR1	4.12713e-05	0.000397454	0.00015623	0.00031246	DECREASE
chr2	30832587	intronic	CAPN13	NA	rs2609932	JASPAR	MA0112.2	ESR1	4.12713e-05	0.000397454	0.00015623	0.00031246	DECREASE
chr14	95152820	intergenic	GLRX5,TCL6	dist=72012;dist=34448	rs34800681	TRANSFAC	M04455	ESR1	0.00451279	0.000625699	0.000320937	0.000320937	INCREASE
chr7	92699597	UTR5	CCDC132	NA	rs76810131	TRANSFAC	M04455	ESR1	0.0004999	0.00353945	0.000320937	0.000320937	DECREASE
chr6	40471363	intronic	LRFN2	NA	rs9380954	TRANSFAC	M04455	ESR1	0.000625699	0.00442999	0.000320937	0.000320937	DECREASE
chr7	63784604	intronic	ZNF107	NA	rs2529	TRANSFAC	M02261	ESR1	0.000375718	0.00354754	0.000167187	0.000334374	DECREASE
chr7	63784604	intronic	ZNF107	NA	rs2529	JASPAR	MA0112.2	ESR1	0.000375718	0.00354754	0.000167187	0.000334374	DECREASE
chr11	80978989	intergenic	LOC101928944,LOC101928989	dist=827495;dist=289552	rs4322423	TRANSFAC	M02261	ESR1	0.0013878	0.00014727	0.000167187	0.000334374	INCREASE
chr11	80978989	intergenic	LOC101928944,LOC101928989	dist=827495;dist=289552	rs4322423	JASPAR	MA0112.2	ESR1	0.0013878	0.00014727	0.000167187	0.000334374	INCREASE
chr5	154889257	intergenic	KIF4B,SGCD	dist=511379;dist=797088	rs7724332	TRANSFAC	M02261	ESR1	8.98317e-05	0.000850948	0.000167187	0.000334374	DECREASE
chr5	154889257	intergenic	KIF4B,SGCD	dist=511379;dist=797088	rs7724332	JASPAR	MA0112.2	ESR1	8.98317e-05	0.000850948	0.000167187	0.000334374	DECREASE
chr5	175221624	intronic	CPLX2	NA	rs73803076	TRANSFAC	M02261	ESR1	0.000122611	1.63163e-05	0.000334682	0.000334682	INCREASE
chr5	175221624	intronic	CPLX2	NA	rs73803076	JASPAR	MA0112.2	ESR1	0.000122611	1.63163e-05	0.000334682	0.000334682	INCREASE
chr9	130438164	intronic	WDR34	NA	rs947182	TRANSFAC	M02261	ESR1	0.000569364	0.00425542	0.000334682	0.000334682	DECREASE
chr9	130438164	intronic	WDR34	NA	rs947182	JASPAR	MA0112.2	ESR1	0.000569364	0.00425542	0.000334682	0.000334682	DECREASE
chr10	91955086	intergenic	LINC01375,LOC101926942	dist=247976;dist=197172	rs1410902	TRANSFAC	M04455	ESR1	0.000922973	9.17677e-05	0.000116617	0.000349852	INCREASE
chr2	200861766	intergenic	C2orf47,SPATS2L	dist=324674;dist=17083	rs188407	TRANSFAC	M04455	ESR1	0.000743829	7.28468e-05	0.000116617	0.000349852	INCREASE
chr9	74951175	intergenic	ALDH1A1,ANXA1	dist=193122;dist=5426	rs1418184	TRANSFAC	M02261	ESR1	0.00580254	0.000687993	0.000233618	0.000350427	INCREASE
chr9	74951175	intergenic	ALDH1A1,ANXA1	dist=193122;dist=5426	rs1418184	JASPAR	MA0112.2	ESR1	0.00580254	0.000687993	0.000233618	0.000350427	INCREASE
chr8	33222536	intergenic	MIR548AD,FUT10	dist=136358;dist=125350	rs4581004	TRANSFAC	M02261	ESR1	0.000386447	0.00323478	0.000233618	0.000350427	DECREASE
chr8	33222536	intergenic	MIR548AD,FUT10	dist=136358;dist=125350	rs4581004	JASPAR	MA0112.2	ESR1	0.000386447	0.00323478	0.000233618	0.000350427	DECREASE
chr2	26089062	intergenic	KIF3C,RAB10	dist=30115;dist=21171	rs55717710	TRANSFAC	M02261	ESR1	0.0030167	0.000355075	0.000233618	0.000350427	INCREASE
chr2	26089062	intergenic	KIF3C,RAB10	dist=30115;dist=21171	rs55717710	JASPAR	MA0112.2	ESR1	0.0030167	0.000355075	0.000233618	0.000350427	INCREASE
chr11	101387319	intergenic	KIAA1377,C11orf70	dist=10313;dist=36060	rs10791548	TRANSFAC	M04455	ESR1	0.000240084	0.00169789	0.000353566	0.000353566	DECREASE
chr5	167939278	upstream	PANK3	NA	rs149476	TRANSFAC	M04455	ESR1	0.00512386	0.000727882	0.000353566	0.000353566	INCREASE
chr5	127248729	intergenic	CTXN3,LINC01184	dist=226508;dist=136414	rs151858	TRANSFAC	M04455	ESR1	0.00494053	0.000712212	0.000353566	0.000353566	INCREASE
chr8	58222353	intergenic	IMPAD1,LOC100507651	dist=153369;dist=71036	rs16921701	TRANSFAC	M04455	ESR1	0.00468101	0.000668001	0.000353566	0.000353566	INCREASE
chr17	13026990	intergenic	ELAC2,HS3ST3A1	dist=164884;dist=312741	rs2188892	TRANSFAC	M04455	ESR1	0.00303664	0.0004354	0.000353566	0.000353566	INCREASE
chr8	33222536	intergenic	MIR548AD,FUT10	dist=136358;dist=125350	rs4581004	TRANSFAC	M04455	ESR1	0.000188314	0.00131436	0.000353566	0.000353566	DECREASE
chr5	178090415	upstream	ZNF354A	NA	rs66947564	TRANSFAC	M04455	ESR1	0.00265908	0.000379802	0.000353566	0.000353566	INCREASE
chr5	22798660	intronic	CDH12	NA	rs958625	TRANSFAC	M04455	ESR1	0.000793213	0.005505	0.000353566	0.000353566	DECREASE
chr6	3315768	intronic	SLC22A23	NA	rs11242851	TRANSFAC	M02261	ESR1	0.000230447	0.00211168	0.000178475	0.00035695	DECREASE
chr6	3315768	intronic	SLC22A23	NA	rs11242851	JASPAR	MA0112.2	ESR1	0.000230447	0.00211168	0.000178475	0.00035695	DECREASE
chr15	22480174	downstream	NPAP1	NA	rs13329562	TRANSFAC	M04455	ESR1	0.000560058	0.00403954	0.000320937	0.000362139	DECREASE
chr15	22480174	downstream	NPAP1	NA	rs13329562	TRANSFAC	M02261	ESR1	0.000187356	0.0013878	0.000362139	0.000362139	DECREASE
chr15	22480174	downstream	NPAP1	NA	rs13329562	JASPAR	MA0112.2	ESR1	0.000187356	0.0013878	0.000362139	0.000362139	DECREASE
chr5	39748749	intergenic	LOC101926940,LINC00603	dist=188182;dist=339401	rs11747371	TRANSFAC	M04455	ESR1	0.00334165	0.000488298	0.000372718	0.000372718	INCREASE
chr3	103365101	intergenic	LOC152225,ZPLD1	dist=165641;dist=271448	rs2619284	TRANSFAC	M04455	ESR1	0.00560478	0.000828433	0.000372718	0.000372718	INCREASE
chr1	208624722	intronic	HHAT	NA	rs3765868	TRANSFAC	M04455	ESR1	0.000793213	0.00540701	0.000372718	0.000372718	DECREASE
chr2	216556532	intronic	MREG	NA	rs4672788	TRANSFAC	M04455	ESR1	0.000639577	0.00435027	0.000372718	0.000372718	DECREASE
chr1	17432976	intronic	PADI1	NA	rs4920576	TRANSFAC	M04455	ESR1	0.00560478	0.000828433	0.000372718	0.000372718	INCREASE
chr15	97110579	intronic	IGF1R	NA	rs6598542	TRANSFAC	M04455	ESR1	0.000416111	0.00286787	0.000372718	0.000372718	DECREASE
chr7	92119889	intronic	CDK6	NA	rs6948097	TRANSFAC	M04455	ESR1	0.000864854	0.00591311	0.000372718	0.000372718	DECREASE
chr19	52058925	intergenic	AP2S1,ARHGAP35	dist=12882;dist=54848	rs73057356	TRANSFAC	M02261	ESR1	0.000151804	0.00119196	0.000289705	0.000372718	DECREASE
chr19	52058925	intergenic	AP2S1,ARHGAP35	dist=12882;dist=54848	rs73057356	JASPAR	MA0112.2	ESR1	0.000151804	0.00119196	0.000289705	0.000372718	DECREASE
chr19	52058925	intergenic	AP2S1,ARHGAP35	dist=12882;dist=54848	rs73057356	TRANSFAC	M04455	ESR1	0.0004999	0.0034072	0.000372718	0.000372718	DECREASE
chr7	105427084	intronic	CDHR3	NA	rs7793669	TRANSFAC	M04455	ESR1	0.000639577	0.00435027	0.000372718	0.000372718	DECREASE
chr4	162288853	intergenic	RAPGEF2,FSTL5	dist=1788102;dist=235641	rs971598	TRANSFAC	M04455	ESR1	0.00512386	0.000743829	0.000372718	0.000372718	INCREASE
chr2	30832587	intronic	CAPN13	NA	rs2609932	TRANSFAC	M04455	ESR1	0.000347391	0.00260948	0.000281196	0.000374928	DECREASE
chr2	138348157	intergenic	THSD7B,LOC101928273	dist=196400;dist=4637	rs10928634	TRANSFAC	M02261	ESR1	0.000995435	8.70467e-05	0.000103704	0.000376556	INCREASE
chr2	138348157	intergenic	THSD7B,LOC101928273	dist=196400;dist=4637	rs10928634	JASPAR	MA0112.2	ESR1	0.000995435	8.70467e-05	0.000103704	0.000376556	INCREASE
chr2	138348157	intergenic	THSD7B,LOC101928273	dist=196400;dist=4637	rs10928634	TRANSFAC	M04455	ESR1	0.0021984	0.000264027	0.000188278	0.000376556	INCREASE
chr2	5998970	ncRNA_intronic	LINC01105	NA	rs13426826	TRANSFAC	M02261	ESR1	0.00294699	0.000408751	0.0003888	0.0003888	INCREASE
chr2	5998970	ncRNA_intronic	LINC01105	NA	rs13426826	JASPAR	MA0112.2	ESR1	0.00294699	0.000408751	0.0003888	0.0003888	INCREASE
chr4	88381717	intergenic	KLHL8,MIR5705	dist=20933;dist=58954	rs4345139	TRANSFAC	M02261	ESR1	0.000969906	0.00689497	0.0003888	0.0003888	DECREASE
chr4	88381717	intergenic	KLHL8,MIR5705	dist=20933;dist=58954	rs4345139	JASPAR	MA0112.2	ESR1	0.000969906	0.00689497	0.0003888	0.0003888	DECREASE
chr9	91472614	ncRNA_intronic	UNQ6494	NA	rs4876994	TRANSFAC	M02261	ESR1	0.00232528	0.000326062	0.0003888	0.0003888	INCREASE
chr9	91472614	ncRNA_intronic	UNQ6494	NA	rs4876994	JASPAR	MA0112.2	ESR1	0.00232528	0.000326062	0.0003888	0.0003888	INCREASE
chr7	47412166	intronic	TNS3	NA	rs700755	TRANSFAC	M02261	ESR1	0.00660606	0.000920619	0.0003888	0.0003888	INCREASE
chr7	47412166	intronic	TNS3	NA	rs700755	JASPAR	MA0112.2	ESR1	0.00660606	0.000920619	0.0003888	0.0003888	INCREASE
chr20	54898841	intergenic	TFAP2C,BMP7	dist=251096;dist=278375	rs404727	TRANSFAC	M04455	ESR1	4.91573e-05	0.000535327	9.88261e-05	0.000395304	DECREASE
chr4	105712089	intergenic	CXXC4,TET2	dist=76582;dist=574392	rs1468230	TRANSFAC	M02261	ESR1	0.000807201	0.00606017	0.000334682	0.000411044	DECREASE
chr4	105712089	intergenic	CXXC4,TET2	dist=76582;dist=574392	rs1468230	JASPAR	MA0112.2	ESR1	0.000807201	0.00606017	0.000334682	0.000411044	DECREASE
chr4	105712089	intergenic	CXXC4,TET2	dist=76582;dist=574392	rs1468230	TRANSFAC	M04455	ESR1	0.000922973	0.0061264	0.000411044	0.000411044	DECREASE
chr18	67649526	intergenic	LOC100505776,CBLN2	dist=252354;dist=705369	rs2657767	TRANSFAC	M04455	ESR1	0.0061264	0.000922973	0.000411044	0.000411044	INCREASE
chr5	174743103	intergenic	FLJ16171,DRD1	dist=387763;dist=57178	rs265964	TRANSFAC	M04455	ESR1	0.00570697	0.000846436	0.000411044	0.000411044	INCREASE
chr4	10271427	intronic	CLNK	NA	rs6836615	TRANSFAC	M04455	ESR1	0.000902979	0.00601878	0.000411044	0.000411044	DECREASE
chr17	50321402	intergenic	MIR548AJ2,TOM1L1	dist=502963;dist=11649	rs8079105	TRANSFAC	M04455	ESR1	0.00601878	0.000902979	0.000411044	0.000411044	INCREASE
chr12	102465361	upstream	LOC101929084	NA	rs6539080	TRANSFAC	M04455	ESR1	0.00134082	0.000145591	0.000144987	0.000414441	INCREASE
chr12	102465361	upstream	LOC101929084	NA	rs6539080	TRANSFAC	M02261	ESR1	0.00508701	0.000669769	0.000310831	0.000414441	INCREASE
chr12	102465361	upstream	LOC101929084	NA	rs6539080	JASPAR	MA0112.2	ESR1	0.00508701	0.000669769	0.000310831	0.000414441	INCREASE
chr7	11758299	intronic	THSD7A	NA	rs10499405	TRANSFAC	M04455	ESR1	0.000599028	5.63887e-05	0.000103834	0.000415336	INCREASE
chr15	88112287	intergenic	MESP1,MESP2	dist=16743;dist=8306	rs13343254	TRANSFAC	M02261	ESR1	5.55442e-05	7.86946e-06	0.000416308	0.000416308	INCREASE
chr15	88112287	intergenic	MESP1,MESP2	dist=16743;dist=8306	rs13343254	JASPAR	MA0112.2	ESR1	5.55442e-05	7.86946e-06	0.000416308	0.000416308	INCREASE
chr12	14930670	upstream	MGP	NA	rs2430739	TRANSFAC	M02261	ESR1	0.000873624	0.00606017	0.000416308	0.000416308	DECREASE
chr12	14930670	upstream	MGP	NA	rs2430739	JASPAR	MA0112.2	ESR1	0.000873624	0.00606017	0.000416308	0.000416308	DECREASE
chr2	231796654	intronic	ARMC9	NA	rs2551896	TRANSFAC	M02261	ESR1	0.000456938	0.00323478	0.000416308	0.000416308	DECREASE
chr2	231796654	intronic	ARMC9	NA	rs2551896	JASPAR	MA0112.2	ESR1	0.000456938	0.00323478	0.000416308	0.000416308	DECREASE
chr15	38182896	intronic	BMF	NA	rs11631335	TRANSFAC	M02261	ESR1	0.000166198	0.00142314	0.000217242	0.000434485	DECREASE
chr15	38182896	intronic	BMF	NA	rs11631335	JASPAR	MA0112.2	ESR1	0.000166198	0.00142314	0.000217242	0.000434485	DECREASE
chr3	14141281	UTR5	CHCHD4	NA	rs57196972	TRANSFAC	M04455	ESR1	0.000668001	6.42086e-05	0.000110161	0.000440644	INCREASE
chr14	99838916	intronic	SLC25A29	NA	rs1059264	TRANSFAC	M04455	ESR1	0.000317821	0.00256057	0.000220348	0.000440696	DECREASE
chr9	74951175	intergenic	ALDH1A1,ANXA1	dist=193122;dist=5426	rs1418184	TRANSFAC	M04455	ESR1	0.00634824	0.000963928	0.000445159	0.000445159	INCREASE
chr8	133207656	UTR3	KCNQ3	NA	rs2469627	TRANSFAC	M04455	ESR1	0.00560478	0.000864854	0.000445159	0.000445159	INCREASE
chr11	64942435	intergenic	FRMD8,NEAT1	dist=4864;dist=4410	rs2904977	TRANSFAC	M02261	ESR1	0.00520053	0.000687993	0.000334682	0.000446243	INCREASE
chr11	64942435	intergenic	FRMD8,NEAT1	dist=4864;dist=4410	rs2904977	JASPAR	MA0112.2	ESR1	0.00520053	0.000687993	0.000334682	0.000446243	INCREASE
chr3	74525406	intronic	CNTN3	NA	rs60201756	TRANSFAC	M04455	ESR1	0.000963928	0.000122671	0.000236926	0.000446243	INCREASE
chr3	74525406	intronic	CNTN3	NA	rs60201756	TRANSFAC	M02261	ESR1	0.00281188	0.000375718	0.000334682	0.000446243	INCREASE
chr3	74525406	intronic	CNTN3	NA	rs60201756	JASPAR	MA0112.2	ESR1	0.00281188	0.000375718	0.000334682	0.000446243	INCREASE
chr8	102532778	intergenic	NACAP1,GRHL2	dist=81779;dist=41066	rs678347	TRANSFAC	M04455	ESR1	0.00011941	0.00102794	0.000169976	0.000453269	DECREASE
chr18	72930294	intronic	MBP	NA	rs1026520	TRANSFAC	M02261	ESR1	0.00555469	0.000807201	0.000453418	0.000453418	INCREASE
chr18	72930294	intronic	MBP	NA	rs1026520	JASPAR	MA0112.2	ESR1	0.00555469	0.000807201	0.000453418	0.000453418	INCREASE
chr5	141193066	intergenic	ARAP3,PCDH1	dist=151082;dist=19794	rs248495	TRANSFAC	M04455	ESR1	0.000488298	0.00360606	0.000306065	0.000453418	DECREASE
chr5	141193066	intergenic	ARAP3,PCDH1	dist=151082;dist=19794	rs248495	TRANSFAC	M02261	ESR1	0.000554034	0.0037996	0.000453418	0.000453418	DECREASE
chr5	141193066	intergenic	ARAP3,PCDH1	dist=151082;dist=19794	rs248495	JASPAR	MA0112.2	ESR1	0.000554034	0.0037996	0.000453418	0.000453418	DECREASE
chr8	102532778	intergenic	NACAP1,GRHL2	dist=81779;dist=41066	rs678347	TRANSFAC	M02261	ESR1	0.000142864	0.00113249	0.000289705	0.000463528	DECREASE
chr8	102532778	intergenic	NACAP1,GRHL2	dist=81779;dist=41066	rs678347	JASPAR	MA0112.2	ESR1	0.000142864	0.00113249	0.000289705	0.000463528	DECREASE
chr4	77709994	intronic	SHROOM3	NA	rs6812051	TRANSFAC	M02261	ESR1	0.000335482	0.00255821	0.000310831	0.000466246	DECREASE
chr4	77709994	intronic	SHROOM3	NA	rs6812051	JASPAR	MA0112.2	ESR1	0.000335482	0.00255821	0.000310831	0.000466246	DECREASE
chr10	115230734	intergenic	TCF7L2,HABP2	dist=313308;dist=69846	rs2036551	TRANSFAC	M04455	ESR1	0.000179485	0.00126316	0.000353566	0.000471422	DECREASE
chr7	63784604	intronic	ZNF107	NA	rs2529	TRANSFAC	M04455	ESR1	0.000712212	0.00494053	0.000353566	0.000471422	DECREASE
chr8	101591679	UTR3	ANKRD46	NA	rs16898460	TRANSFAC	M04455	ESR1	0.00147874	0.000167597	0.000157943	0.00047383	INCREASE
chr12	123420856	intronic	NCOR2	NA	rs3782257	TRANSFAC	M04455	ESR1	0.00013884	0.00121436	0.000157943	0.00047383	DECREASE
chr17	31352036	ncRNA_intronic	CCL15-CCL14	NA	rs854624	TRANSFAC	M04455	ESR1	0.00142127	0.000159789	0.000157943	0.00047383	INCREASE
chr5	154204819	intronic	FAXDC2	NA	chr5:154204819	TRANSFAC	M04455	ESR1	0.00419347	0.000653641	0.000477127	0.000477127	INCREASE
chr1	227350620	intergenic	RHOU,RAB4A	dist=401581;dist=122812	rs72764201	TRANSFAC	M04455	ESR1	0.00195434	0.000303641	0.000477127	0.000477127	INCREASE
chrX	6230474	intergenic	NLGN4X,MIR4770	dist=73551;dist=81473	rs7885458	TRANSFAC	M04455	ESR1	0.0061264	0.000963928	0.000477127	0.000477127	INCREASE
chr11	45769650	intergenic	DKFZp779M0652,SLC35C1	dist=19165;dist=12549	rs6485641	TRANSFAC	M04455	ESR1	0.00123878	0.000135482	0.000144987	0.000482853	INCREASE
chr11	45769650	intergenic	DKFZp779M0652,SLC35C1	dist=19165;dist=12549	rs6485641	TRANSFAC	M02261	ESR1	0.00674915	0.000920619	0.000362139	0.000482853	INCREASE
chr11	45769650	intergenic	DKFZp779M0652,SLC35C1	dist=19165;dist=12549	rs6485641	JASPAR	MA0112.2	ESR1	0.00674915	0.000920619	0.000362139	0.000482853	INCREASE
chr1	22547745	intergenic	WNT4,ZBTB40	dist=205639;dist=103186	rs6664282	TRANSFAC	M02261	ESR1	0.000786109	0.00520053	0.000486113	0.000486113	DECREASE
chr1	22547745	intergenic	WNT4,ZBTB40	dist=205639;dist=103186	rs6664282	JASPAR	MA0112.2	ESR1	0.000786109	0.00520053	0.000486113	0.000486113	DECREASE
chr7	32687080	ncRNA_intronic	DPY19L1P1	NA	rs67920735	TRANSFAC	M04455	ESR1	0.000466879	4.79086e-05	0.000123994	0.000495977	INCREASE
chr15	38182896	intronic	BMF	NA	rs11631335	TRANSFAC	M04455	ESR1	0.000727882	0.00503134	0.000372718	0.000496958	DECREASE
chr6	44653893	intergenic	CDC5L,SUPT3H	dist=127754;dist=248552	rs326805	TRANSFAC	M04455	ESR1	0.000727882	0.00503134	0.000372718	0.000496958	DECREASE
chr8	133289691	intronic	KCNQ3	NA	rs9643288	TRANSFAC	M02261	ESR1	0.00281188	0.000375718	0.000334682	0.000499	INCREASE
chr8	133289691	intronic	KCNQ3	NA	rs9643288	JASPAR	MA0112.2	ESR1	0.00281188	0.000375718	0.000334682	0.000499	INCREASE
chr8	133289691	intronic	KCNQ3	NA	rs9643288	TRANSFAC	M04455	ESR1	0.00251383	0.000379802	0.000411044	0.000499	INCREASE
chr11	119967953	intronic	GRIK4	NA	rs1320720	TRANSFAC	M02261	ESR1	0.000687993	0.00520053	0.000334682	0.000502024	DECREASE
chr11	119967953	intronic	GRIK4	NA	rs1320720	JASPAR	MA0112.2	ESR1	0.000687993	0.00520053	0.000334682	0.000502024	DECREASE
chr21	15727547	intergenic	NRIP1,USP25	dist=368550;dist=296668	rs1297256	TRANSFAC	M04455	ESR1	0.000883895	0.005505	0.000505367	0.000505367	DECREASE
chr8	134298112	intronic	WISP1	NA	rs11778573	TRANSFAC	M04455	ESR1	0.000188314	0.0016323	0.000169976	0.000509928	DECREASE
chr3	118480367	intergenic	LINC00901,IGSF11	dist=346592;dist=1621802	rs1996094	TRANSFAC	M04455	ESR1	0.00169789	0.000197268	0.000169976	0.000509928	INCREASE
chr1	224129994	intronic	TMEM63A	NA	rs360091	TRANSFAC	M04455	ESR1	0.00169789	0.000197268	0.000169976	0.000509928	INCREASE
chr10	112180800	intergenic	SMNDC1,DUSP5	dist=126103;dist=66815	rs76900453	TRANSFAC	M04455	ESR1	0.000122671	0.00105063	0.000169976	0.000509928	DECREASE
chr20	48484680	intergenic	LINC01271,PTPN1	dist=113394;dist=75585	rs6067445	TRANSFAC	M04455	ESR1	0.00169789	0.000217804	0.000236926	0.000518052	INCREASE
chr20	48484680	intergenic	LINC01271,PTPN1	dist=113394;dist=75585	rs6067445	TRANSFAC	M02261	ESR1	0.00346691	0.000456938	0.000310831	0.000518052	INCREASE
chr20	48484680	intergenic	LINC01271,PTPN1	dist=113394;dist=75585	rs6067445	JASPAR	MA0112.2	ESR1	0.00346691	0.000456938	0.000310831	0.000518052	INCREASE
chr8	119702442	ncRNA_exonic	SAMD12-AS1	NA	rs880034	TRANSFAC	M04455	ESR1	0.000846436	0.00531031	0.000505367	0.000525018	DECREASE
chr8	119702442	ncRNA_exonic	SAMD12-AS1	NA	rs880034	TRANSFAC	M02261	ESR1	0.000786109	0.00508701	0.000525018	0.000525018	DECREASE
chr8	119702442	ncRNA_exonic	SAMD12-AS1	NA	rs880034	JASPAR	MA0112.2	ESR1	0.000786109	0.00508701	0.000525018	0.000525018	DECREASE
chr8	117051116	ncRNA_exonic	LINC00536	NA	rs9297548	TRANSFAC	M02261	ESR1	0.000807201	0.0053163	0.000525018	0.000525018	DECREASE
chr8	117051116	ncRNA_exonic	LINC00536	NA	rs9297548	JASPAR	MA0112.2	ESR1	0.000807201	0.0053163	0.000525018	0.000525018	DECREASE
chr16	75655182	intergenic	MIR4719,MON1B	dist=194765;dist=127135	rs285016	TRANSFAC	M04455	ESR1	0.000653641	0.0045959	0.000353566	0.00053035	DECREASE
chr4	62758009	intergenic	LPHN3-AS1,NONE	dist=47931;dist=NONE	rs1459803	TRANSFAC	M04455	ESR1	0.000846436	8.9459e-05	0.000133177	0.000532709	INCREASE
chr4	6748667	intronic	S100P	NA	rs3822262	TRANSFAC	M02261	ESR1	0.000687993	0.00555469	0.000267591	0.000535182	DECREASE
chr4	6748667	intronic	S100P	NA	rs3822262	JASPAR	MA0112.2	ESR1	0.000687993	0.00555469	0.000267591	0.000535182	DECREASE
chr5	170796844	intronic	FGF18	NA	rs4073716	TRANSFAC	M02261	ESR1	0.00042034	0.00308788	0.000362139	0.000543209	DECREASE
chr5	170796844	intronic	FGF18	NA	rs4073716	JASPAR	MA0112.2	ESR1	0.00042034	0.00308788	0.000362139	0.000543209	DECREASE
chr8	139347445	intronic	FAM135B	NA	rs7818054	TRANSFAC	M02261	ESR1	0.000850948	0.00619274	0.000362139	0.000543209	DECREASE
chr8	139347445	intronic	FAM135B	NA	rs7818054	JASPAR	MA0112.2	ESR1	0.000850948	0.00619274	0.000362139	0.000543209	DECREASE
chr11	9716494	intronic	SWAP70	NA	rs173396	TRANSFAC	M04455	ESR1	0.00159984	0.000240084	0.000411044	0.000548058	INCREASE
chr4	6748667	intronic	S100P	NA	rs3822262	TRANSFAC	M04455	ESR1	0.000511518	0.0034072	0.000411044	0.000548058	DECREASE
chr6	92511056	intergenic	CASC6,EPHA7	dist=54189;dist=1495403	rs1334619	TRANSFAC	M04455	ESR1	0.00580902	0.000963928	0.000556215	0.000556215	INCREASE
chr2	65468932	intronic	SPRED2	NA	rs17534670	TRANSFAC	M04455	ESR1	0.00256057	0.000416111	0.000556215	0.000556215	INCREASE
chr3	115258200	upstream	KIAA1407,QTRTD1	NA	rs41271379	TRANSFAC	M04455	ESR1	0.00580902	0.000943555	0.000556215	0.000556215	INCREASE
chr6	4948927	intronic	RPP40	NA	rs73359952	TRANSFAC	M04455	ESR1	0.00580902	0.000963928	0.000556215	0.000556215	INCREASE
chr17	44782242	intronic	ZNF652	NA	rs2411979	TRANSFAC	M04455	ESR1	0.000523406	0.00389197	0.000281196	0.000562391	DECREASE
chr14	22442753	intronic	RBM23	NA	rs12437151	TRANSFAC	M04455	ESR1	0.0018778	0.000223009	0.000188278	0.000564834	INCREASE
chr15	61074326	intergenic	TLN2,TPM1	dist=150444;dist=47565	rs2035713	TRANSFAC	M04455	ESR1	0.000212608	0.00180441	0.000188278	0.000564834	DECREASE
chr6	154953649	intergenic	CNKSR3,SCAF8	dist=80204;dist=142555	rs4458701	TRANSFAC	M04455	ESR1	0.000228641	0.00191532	0.000188278	0.000564834	DECREASE
chr11	17383912	intronic	ABCC8	NA	rs2073583	TRANSFAC	M02261	ESR1	0.00331056	0.000524513	0.000566632	0.000566632	INCREASE
chr11	17383912	intronic	ABCC8	NA	rs2073583	JASPAR	MA0112.2	ESR1	0.00331056	0.000524513	0.000566632	0.000566632	INCREASE
chr12	113640906	intergenic	TBX3,MED13L	dist=34554;dist=1239858	rs6489973	TRANSFAC	M04455	ESR1	0.00147874	0.000183828	0.000220348	0.000566632	INCREASE
chr12	113640906	intergenic	TBX3,MED13L	dist=34554;dist=1239858	rs6489973	TRANSFAC	M02261	ESR1	0.00346691	0.000539087	0.000566632	0.000566632	INCREASE
chr12	113640906	intergenic	TBX3,MED13L	dist=34554;dist=1239858	rs6489973	JASPAR	MA0112.2	ESR1	0.00346691	0.000539087	0.000566632	0.000566632	INCREASE
chr1	42028094	intronic	HIVEP3	NA	chr1:42028094	TRANSFAC	M04455	ESR1	0.00270969	0.000347391	0.000236926	0.000592316	INCREASE
chr6	3315768	intronic	SLC22A23	NA	rs11242851	TRANSFAC	M04455	ESR1	0.000963928	0.00634824	0.000445159	0.000593545	DECREASE
chr1	237250027	intergenic	LINC01139,CHRM3	dist=534087;dist=608969	rs6678336	TRANSFAC	M04455	ESR1	0.000883895	8.9459e-05	0.000119481	0.000597403	INCREASE
chr4	69813295	intergenic	UGT2B10,UGT2A3	dist=80971;dist=15471	rs2018150	TRANSFAC	M04455	ESR1	0.000113448	0.00102794	0.000149793	0.000599173	DECREASE
chr14	26802816	intergenic	LOC101927081,LINC00645	dist=349027;dist=348818	rs202970	TRANSFAC	M04455	ESR1	0.00419347	0.000572882	0.000306065	0.000603566	INCREASE
chr14	26802816	intergenic	LOC101927081,LINC00645	dist=349027;dist=348818	rs202970	TRANSFAC	M02261	ESR1	0.00619274	0.000850948	0.000362139	0.000603566	INCREASE
chr14	26802816	intergenic	LOC101927081,LINC00645	dist=349027;dist=348818	rs202970	JASPAR	MA0112.2	ESR1	0.00619274	0.000850948	0.000362139	0.000603566	INCREASE
chr4	69813295	intergenic	UGT2B10,UGT2A3	dist=80971;dist=15471	rs2018150	TRANSFAC	M02261	ESR1	0.00036526	0.00249808	0.000453418	0.000604558	DECREASE
chr4	69813295	intergenic	UGT2B10,UGT2A3	dist=80971;dist=15471	rs2018150	JASPAR	MA0112.2	ESR1	0.00036526	0.00249808	0.000453418	0.000604558	DECREASE
chr8	143021417	intergenic	MROH5,MIR4472-1	dist=434905;dist=234190	rs4260922	TRANSFAC	M02261	ESR1	0.000408751	6.53283e-05	0.000609653	0.000609653	INCREASE
chr8	143021417	intergenic	MROH5,MIR4472-1	dist=434905;dist=234190	rs4260922	JASPAR	MA0112.2	ESR1	0.000408751	6.53283e-05	0.000609653	0.000609653	INCREASE
chr2	18869389	intergenic	NT5C1B-RDH14,MIR4757	dist=235062;dist=542282	rs4832456	TRANSFAC	M04455	ESR1	0.00367573	0.0004999	0.000306065	0.00061213	INCREASE
chrX	153531195	intergenic	FAM223B,CTAG2	dist=16553;dist=2245	rs4526543	TRANSFAC	M04455	ESR1	0.00468101	0.000696862	0.000411044	0.000612521	INCREASE
chrX	153531195	intergenic	FAM223B,CTAG2	dist=16553;dist=2245	rs4526543	TRANSFAC	M02261	ESR1	0.0030167	0.000456938	0.000525018	0.000612521	INCREASE
chrX	153531195	intergenic	FAM223B,CTAG2	dist=16553;dist=2245	rs4526543	JASPAR	MA0112.2	ESR1	0.0030167	0.000456938	0.000525018	0.000612521	INCREASE
chr1	15176506	intronic	KAZN	NA	rs10927611	TRANSFAC	M02261	ESR1	1.07513e-06	1.52991e-07	0.000416308	0.000624461	INCREASE
chr1	15176506	intronic	KAZN	NA	rs10927611	JASPAR	MA0112.2	ESR1	1.07513e-06	1.52991e-07	0.000416308	0.000624461	INCREASE
chr2	96994267	intronic	FAM178B	NA	rs1730122	TRANSFAC	M02261	ESR1	3.73749e-07	5.36561e-08	0.000416308	0.000624461	INCREASE
chr2	96994267	intronic	FAM178B	NA	rs1730122	JASPAR	MA0112.2	ESR1	3.73749e-07	5.36561e-08	0.000416308	0.000624461	INCREASE
chr14	98355622	intergenic	C14orf177,BCL11B	dist=101766;dist=349756	rs1955903	TRANSFAC	M02261	ESR1	0.000828809	0.00580254	0.000416308	0.000624461	DECREASE
chr14	98355622	intergenic	C14orf177,BCL11B	dist=101766;dist=349756	rs1955903	JASPAR	MA0112.2	ESR1	0.000828809	0.00580254	0.000416308	0.000624461	DECREASE
chr6	144063918	intronic	PHACTR2	NA	rs7740709	TRANSFAC	M04455	ESR1	0.00315559	0.000535327	0.000629331	0.000629331	INCREASE
chr3	190764506	intergenic	TPRG1,TP63	dist=240541;dist=67404	rs3846096	TRANSFAC	M02261	ESR1	0.00287872	0.000432229	0.000486113	0.000648151	INCREASE
chr3	190764506	intergenic	TPRG1,TP63	dist=240541;dist=67404	rs3846096	JASPAR	MA0112.2	ESR1	0.00287872	0.000432229	0.000486113	0.000648151	INCREASE
chr6	120505084	intergenic	LOC285762,TBC1D32	dist=650918;dist=937255	rs62423820	TRANSFAC	M04455	ESR1	0.00591311	0.000963928	0.000556215	0.000654495	INCREASE
chr6	120505084	intergenic	LOC285762,TBC1D32	dist=650918;dist=937255	rs62423820	TRANSFAC	M02261	ESR1	0.0037996	0.0006177	0.000654495	0.000654495	INCREASE
chr6	120505084	intergenic	LOC285762,TBC1D32	dist=650918;dist=937255	rs62423820	JASPAR	MA0112.2	ESR1	0.0037996	0.0006177	0.000654495	0.000654495	INCREASE
chr8	144747467	intronic	EEF1D	NA	rs4242489	TRANSFAC	M04455	ESR1	0.000192759	0.00153705	0.000220348	0.000661043	DECREASE
chr7	130961351	intergenic	PODXL,LOC101928782	dist=69435;dist=284168	rs2971746	TRANSFAC	M04455	ESR1	0.000303641	0.00176834	0.000661643	0.000661643	DECREASE
chr12	123410243	intronic	NCOR2	NA	chr12:123410243	TRANSFAC	M02261	ESR1	0.00567742	0.000828809	0.000453418	0.000680127	INCREASE
chr12	123410243	intronic	NCOR2	NA	chr12:123410243	JASPAR	MA0112.2	ESR1	0.00567742	0.000828809	0.000453418	0.000680127	INCREASE
chr1	153244932	intronic	ZBTB7B	NA	chr1:153244932	TRANSFAC	M02261	ESR1	0.000408751	0.00255821	0.000609653	0.000699036	DECREASE
chr1	153244932	intronic	ZBTB7B	NA	chr1:153244932	JASPAR	MA0112.2	ESR1	0.000408751	0.00255821	0.000609653	0.000699036	DECREASE
chr1	153244932	intronic	ZBTB7B	NA	chr1:153244932	TRANSFAC	M04455	ESR1	0.000743829	0.00419347	0.000699036	0.000699036	DECREASE
chr22	47368627	intronic	FAM19A5	NA	chr22:47368627	TRANSFAC	M04455	ESR1	0.0041167	0.000727882	0.000699036	0.000699036	INCREASE
chr18	13973649	intergenic	MC2R,ZNF519	dist=67943;dist=116293	rs10502426	TRANSFAC	M04455	ESR1	0.00389197	0.000682008	0.000699036	0.000699036	INCREASE
chr16	71516486	intronic	ZFHX3	NA	rs11864105	TRANSFAC	M04455	ESR1	0.000759576	0.00427226	0.000699036	0.000699036	DECREASE
chr17	27006251	intergenic	MIR365B,COPRS	dist=79598;dist=196746	rs315435	TRANSFAC	M04455	ESR1	0.000743829	0.00419347	0.000699036	0.000699036	DECREASE
chr1	24832147	intergenic	NCMAP,SRRM1	dist=23742;dist=10034	rs4486394	TRANSFAC	M04455	ESR1	0.000682008	0.00389197	0.000699036	0.000699036	DECREASE
chr20	24968441	intronic	ACSS1	NA	rs6115010	TRANSFAC	M04455	ESR1	0.00531031	0.000922973	0.000699036	0.000699036	INCREASE
chr9	34366138	intronic	KIAA1161	NA	chr9:34366138	TRANSFAC	M04455	ESR1	0.000696862	0.00485099	0.000353566	0.000707133	DECREASE
chr7	155403049	intergenic	SHH,LOC389602	dist=105321;dist=45038	rs4716927	TRANSFAC	M04455	ESR1	0.00309568	0.000445827	0.000353566	0.000707133	INCREASE
chr1	42028094	intronic	HIVEP3	NA	chr1:42028094	TRANSFAC	M02261	ESR1	0.000115285	1.81436e-05	0.000566632	0.000708291	INCREASE
chr1	42028094	intronic	HIVEP3	NA	chr1:42028094	JASPAR	MA0112.2	ESR1	0.000115285	1.81436e-05	0.000566632	0.000708291	INCREASE
chr14	24023105	ncRNA_intronic	LOC101927045	NA	rs12436713	TRANSFAC	M04455	ESR1	0.000611933	0.00419347	0.000372718	0.000708635	DECREASE
chr14	24023105	ncRNA_intronic	LOC101927045	NA	rs12436713	TRANSFAC	M02261	ESR1	0.000786109	0.00465466	0.000708635	0.000708635	DECREASE
chr14	24023105	ncRNA_intronic	LOC101927045	NA	rs12436713	JASPAR	MA0112.2	ESR1	0.000786109	0.00465466	0.000708635	0.000708635	DECREASE
chr5	167951832	intergenic	PANK3,SLIT3	dist=12640;dist=69484	rs292491	TRANSFAC	M02261	ESR1	0.00508701	0.000850948	0.000708635	0.000708635	INCREASE
chr5	167951832	intergenic	PANK3,SLIT3	dist=12640;dist=69484	rs292491	JASPAR	MA0112.2	ESR1	0.00508701	0.000850948	0.000708635	0.000708635	INCREASE
chr15	62025209	intronic	DAPK2	NA	rs9806191	TRANSFAC	M02261	ESR1	0.0053163	0.000896844	0.000708635	0.000708635	INCREASE
chr15	62025209	intronic	DAPK2	NA	rs9806191	JASPAR	MA0112.2	ESR1	0.0053163	0.000896844	0.000708635	0.000708635	INCREASE
chr6	39245460	intergenic	SAYSD1,KCNK5	dist=54617;dist=19265	rs2561413	TRANSFAC	M04455	ESR1	0.00199324	0.000251847	0.000236926	0.000710779	INCREASE
chr19	56287100	intergenic	KLK14,CTU1	dist=7786;dist=5575	rs34974522	TRANSFAC	M02261	ESR1	0.00520053	0.000786109	0.000486113	0.00072917	INCREASE
chr19	56287100	intergenic	KLK14,CTU1	dist=7786;dist=5575	rs34974522	JASPAR	MA0112.2	ESR1	0.00520053	0.000786109	0.000486113	0.00072917	INCREASE
chr5	175281921	intergenic	CPLX2,THOC3	dist=38292;dist=37219	rs200171878	TRANSFAC	M02261	ESR1	0.000181845	2.8481e-05	0.000566632	0.000742123	INCREASE
chr5	175281921	intergenic	CPLX2,THOC3	dist=38292;dist=37219	rs200171878	JASPAR	MA0112.2	ESR1	0.000181845	2.8481e-05	0.000566632	0.000742123	INCREASE
chr5	175281921	intergenic	CPLX2,THOC3	dist=38292;dist=37219	rs200171878	TRANSFAC	M04455	ESR1	0.000963928	0.000175283	0.000742123	0.000742123	INCREASE
chr2	218245598	ncRNA_intronic	DIRC3	NA	rs34953236	TRANSFAC	M04455	ESR1	0.00468101	0.000846436	0.000742123	0.000742123	INCREASE
chr4	89459187	intergenic	PPM1K,HERC6	dist=34180;dist=59728	rs4693949	TRANSFAC	M04455	ESR1	0.000793213	0.00442999	0.000742123	0.000742123	DECREASE
chr14	90048429	intergenic	LINC00642,TTC7B	dist=53427;dist=28256	rs1297788	TRANSFAC	M04455	ESR1	0.0029227	0.000379802	0.000247817	0.000743452	INCREASE
chr5	36294644	intronic	RANBP3L	NA	rs1423223	TRANSFAC	M04455	ESR1	0.00184107	0.000240084	0.000247817	0.000743452	INCREASE
chr7	4689867	intronic	FOXK1	NA	rs76497425	TRANSFAC	M04455	ESR1	0.000523406	0.00353945	0.000372718	0.000745437	DECREASE
chr13	36876531	intergenic	CSNK1A1L,LINC00547	dist=298730;dist=130546	rs9532047	TRANSFAC	M04455	ESR1	0.000152504	0.00126316	0.000201249	0.000755697	DECREASE
chr13	36876531	intergenic	CSNK1A1L,LINC00547	dist=298730;dist=130546	rs9532047	TRANSFAC	M02261	ESR1	0.000995435	0.00674915	0.000453418	0.000755697	DECREASE
chr13	36876531	intergenic	CSNK1A1L,LINC00547	dist=298730;dist=130546	rs9532047	JASPAR	MA0112.2	ESR1	0.000995435	0.00674915	0.000453418	0.000755697	DECREASE
chr20	48674692	intronic	FAM65C	NA	rs2145698	TRANSFAC	M02261	ESR1	0.000944972	0.00555469	0.000763915	0.000763915	DECREASE
chr20	48674692	intronic	FAM65C	NA	rs2145698	JASPAR	MA0112.2	ESR1	0.000944972	0.00555469	0.000763915	0.000763915	DECREASE
chr18	53906187	intronic	NEDD4L	NA	rs75399661	TRANSFAC	M04455	ESR1	0.00260948	0.000406639	0.000477127	0.000763915	INCREASE
chr18	53906187	intronic	NEDD4L	NA	rs75399661	TRANSFAC	M02261	ESR1	0.000634628	0.00010836	0.000763915	0.000763915	INCREASE
chr18	53906187	intronic	NEDD4L	NA	rs75399661	JASPAR	MA0112.2	ESR1	0.000634628	0.00010836	0.000763915	0.000763915	INCREASE
chr4	111306774	intronic	ELOVL6	NA	rs13150920	TRANSFAC	M04455	ESR1	0.00512386	0.000943555	0.000783418	0.000783418	INCREASE
chr19	56287100	intergenic	KLK14,CTU1	dist=7786;dist=5575	rs34974522	TRANSFAC	M04455	ESR1	0.00503134	0.000922973	0.000783418	0.000783418	INCREASE
chr16	64956346	intergenic	LINC00922,CDH5	dist=788642;dist=1680	rs9940166	TRANSFAC	M02261	ESR1	0.00567742	0.000873624	0.000525018	0.000787527	INCREASE
chr16	64956346	intergenic	LINC00922,CDH5	dist=788642;dist=1680	rs9940166	JASPAR	MA0112.2	ESR1	0.00567742	0.000873624	0.000525018	0.000787527	INCREASE
chr1	109525711	intronic	KIAA1324	NA	rs587036	TRANSFAC	M04455	ESR1	0.000270268	0.0021984	0.000201249	0.000804998	DECREASE
chr1	220085977	intergenic	DUSP10,HHIPL2	dist=103836;dist=676248	rs6673674	TRANSFAC	M04455	ESR1	0.000264027	0.0021564	0.000201249	0.000804998	DECREASE
chr7	67420608	intergenic	LOC102723427,LOC100507468	dist=285496;dist=1278451	chr7:67420608	TRANSFAC	M04455	ESR1	0.0061264	0.000963928	0.000477127	0.00081287	INCREASE
chr7	67420608	intergenic	LOC102723427,LOC100507468	dist=285496;dist=1278451	chr7:67420608	TRANSFAC	M02261	ESR1	0.00416053	0.000669769	0.000609653	0.00081287	INCREASE
chr7	67420608	intergenic	LOC102723427,LOC100507468	dist=285496;dist=1278451	chr7:67420608	JASPAR	MA0112.2	ESR1	0.00416053	0.000669769	0.000609653	0.00081287	INCREASE
chr19	56247457	intergenic	KLK12,KLK13	dist=17497;dist=3818	rs2569472	TRANSFAC	M02261	ESR1	0.000258999	4.55992e-05	0.000820973	0.000820973	INCREASE
chr19	56247457	intergenic	KLK12,KLK13	dist=17497;dist=3818	rs2569472	JASPAR	MA0112.2	ESR1	0.000258999	4.55992e-05	0.000820973	0.000820973	INCREASE
chr4	169659381	intronic	PALLD	NA	rs2712147	TRANSFAC	M04455	ESR1	0.000864854	0.00580902	0.000411044	0.000822087	DECREASE
chr1	228047233	intergenic	URB2,GALNT2	dist=184664;dist=212926	rs587508	TRANSFAC	M04455	ESR1	0.00374741	0.000560058	0.000411044	0.000822087	INCREASE
chr16	19301386	intergenic	CLEC19A,TMC5	dist=71616;dist=28172	rs11649415	TRANSFAC	M04455	ESR1	0.000793213	0.00419347	0.000843199	0.000843199	DECREASE
chr4	62758009	intergenic	LPHN3-AS1,NONE	dist=47931;dist=NONE	rs1459803	TRANSFAC	M02261	ESR1	0.00486656	0.000807201	0.000654495	0.00087266	INCREASE
chr4	62758009	intergenic	LPHN3-AS1,NONE	dist=47931;dist=NONE	rs1459803	JASPAR	MA0112.2	ESR1	0.00486656	0.000807201	0.000654495	0.00087266	INCREASE
chr6	39245460	intergenic	SAYSD1,KCNK5	dist=54617;dist=19265	rs2561413	TRANSFAC	M02261	ESR1	0.00076552	0.000138583	0.00088494	0.00088494	INCREASE
chr6	39245460	intergenic	SAYSD1,KCNK5	dist=54617;dist=19265	rs2561413	JASPAR	MA0112.2	ESR1	0.00076552	0.000138583	0.00088494	0.00088494	INCREASE
chr6	154953649	intergenic	CNKSR3,SCAF8	dist=80204;dist=142555	rs4458701	TRANSFAC	M02261	ESR1	0.000745423	0.00416053	0.00088494	0.00088494	DECREASE
chr6	154953649	intergenic	CNKSR3,SCAF8	dist=80204;dist=142555	rs4458701	JASPAR	MA0112.2	ESR1	0.000745423	0.00416053	0.00088494	0.00088494	DECREASE
chr5	66538621	intergenic	CD180,LOC102467655	dist=10248;dist=982839	rs10940094	TRANSFAC	M02261	ESR1	0.00416053	0.000669769	0.000609653	0.000914479	INCREASE
chr5	66538621	intergenic	CD180,LOC102467655	dist=10248;dist=982839	rs10940094	JASPAR	MA0112.2	ESR1	0.00416053	0.000669769	0.000609653	0.000914479	INCREASE
chr11	34609599	intronic	EHF	NA	rs11032793	TRANSFAC	M04455	ESR1	0.000547216	0.00396451	0.000306065	0.000918195	DECREASE
chr11	58537263	ncRNA_intronic	LOC283194	NA	rs12277300	TRANSFAC	M04455	ESR1	0.00381883	0.000523406	0.000306065	0.000918195	INCREASE
chr1	8395424	intronic	RERE	NA	rs301787	TRANSFAC	M04455	ESR1	0.00396451	0.000547216	0.000306065	0.000918195	INCREASE
chr8	29577601	intergenic	DUSP4,LINC00589	dist=313415;dist=57093	rs6558135	TRANSFAC	M04455	ESR1	0.00367573	0.0004999	0.000306065	0.000918195	INCREASE
chr8	23400613	intergenic	ENTPD4,SLC25A37	dist=29424;dist=41695	rs80280526	TRANSFAC	M04455	ESR1	0.00360606	0.000488298	0.000306065	0.000918195	INCREASE
chr5	154889257	intergenic	KIF4B,SGCD	dist=511379;dist=797088	rs7724332	TRANSFAC	M04455	ESR1	0.000984779	0.00560478	0.000699036	0.000932048	DECREASE
chr10	112180800	intergenic	SMNDC1,DUSP5	dist=126103;dist=66815	rs76900453	TRANSFAC	M02261	ESR1	0.000198838	0.00107573	0.000953947	0.000953947	DECREASE
chr10	112180800	intergenic	SMNDC1,DUSP5	dist=126103;dist=66815	rs76900453	JASPAR	MA0112.2	ESR1	0.000198838	0.00107573	0.000953947	0.000953947	DECREASE
chr7	120144467	intronic	KCND2	NA	rs55983815	TRANSFAC	M04455	ESR1	0.000347391	0.0021984	0.000477127	0.000954254	DECREASE
chr7	22448488	intronic	STEAP1B	NA	rs10228906	TRANSFAC	M04455	ESR1	0.000696862	0.00494053	0.000320937	0.00096281	DECREASE
chr11	1472686	intergenic	MOB2,DUSP8	dist=8101;dist=59171	rs10835531	TRANSFAC	M04455	ESR1	0.00265908	0.000371422	0.000320937	0.00096281	INCREASE
chr10	106587558	intronic	SORCS3	NA	rs2496016	TRANSFAC	M04455	ESR1	0.000599028	0.00427226	0.000320937	0.00096281	DECREASE
chr1	208607298	intronic	HHAT	NA	rs75395146	TRANSFAC	M04455	ESR1	0.0041167	0.000572882	0.000320937	0.00096281	INCREASE
chr8	98846055	intergenic	MTDH,LAPTM4B	dist=34391;dist=10930	rs7815283	TRANSFAC	M04455	ESR1	0.00451279	0.000625699	0.000320937	0.00096281	INCREASE
chr20	54898841	intergenic	TFAP2C,BMP7	dist=251096;dist=278375	rs404727	TRANSFAC	M02261	ESR1	4.87124e-05	0.000282504	0.000763915	0.00101855	DECREASE
chr20	54898841	intergenic	TFAP2C,BMP7	dist=251096;dist=278375	rs404727	JASPAR	MA0112.2	ESR1	4.87124e-05	0.000282504	0.000763915	0.00101855	DECREASE
chr3	14901233	intronic	FGD5	NA	rs13080281	TRANSFAC	M04455	ESR1	0.00468101	0.000668001	0.000353566	0.0010607	INCREASE
chr11	72174371	intronic	STARD10	NA	rs7944245	TRANSFAC	M02261	ESR1	0.000920619	0.00543433	0.000708635	0.00106295	DECREASE
chr11	72174371	intronic	STARD10	NA	rs7944245	JASPAR	MA0112.2	ESR1	0.000920619	0.00543433	0.000708635	0.00106295	DECREASE
chr8	101591679	UTR3	ANKRD46	NA	rs16898460	TRANSFAC	M02261	ESR1	0.0049757	0.000969906	0.00111195	0.00111195	INCREASE
chr8	101591679	UTR3	ANKRD46	NA	rs16898460	JASPAR	MA0112.2	ESR1	0.0049757	0.000969906	0.00111195	0.00111195	INCREASE
chr1	224129994	intronic	TMEM63A	NA	rs360091	TRANSFAC	M02261	ESR1	0.0006177	0.000118898	0.00111195	0.00111195	INCREASE
chr1	224129994	intronic	TMEM63A	NA	rs360091	JASPAR	MA0112.2	ESR1	0.0006177	0.000118898	0.00111195	0.00111195	INCREASE
chr12	132167383	UTR5	ZNF140	NA	rs116817085	TRANSFAC	M04455	ESR1	0.00512386	0.000743829	0.000372718	0.00111815	INCREASE
chr15	91011600	intergenic	FAM174B,ASB9P1	dist=11565;dist=128118	rs11852714	TRANSFAC	M04455	ESR1	0.0061264	0.000902979	0.000372718	0.00111815	INCREASE
chr3	134349	intergenic	LOC102723448,CHL1	dist=93174;dist=78930	rs73015162	TRANSFAC	M04455	ESR1	0.00334165	0.000488298	0.000372718	0.00111815	INCREASE
chr2	120541484	intronic	EPB41L5	NA	rs1530531	TRANSFAC	M04455	ESR1	0.000425572	0.00321634	0.000281196	0.00112478	DECREASE
chr11	2147527	exonic	TH	NA	rs6356	TRANSFAC	M04455	ESR1	0.0012888	0.000171401	0.000281196	0.00112478	INCREASE
chr7	56000067	intronic	GBAS	NA	rs143821544	TRANSFAC	M03213	ESR1	1.24276e-05	0.000387997	0.0011404	0.0011404	DECREASE
chr6	42213043	intronic	C6orf132	NA	rs114146452	TRANSFAC	M03213	ESR1	1.70241e-05	0.000503124	0.00114149	0.00114149	DECREASE
chr10	115230734	intergenic	TCF7L2,HABP2	dist=313308;dist=69846	rs2036551	TRANSFAC	M03213	ESR1	0.000503124	1.70241e-05	0.00114149	0.00114149	INCREASE
chr20	29655594	intergenic	HM13-AS1,ID1	dist=30867;dist=1153	chr20:29655594	TRANSFAC	M03213	ESR1	0.000175359	6.02995e-06	0.00115894	0.00115894	INCREASE
chr12	93493084	intronic	TMCC3	NA	rs1274526	TRANSFAC	M03213	ESR1	1.88253e-05	0.000544251	0.00115894	0.00115894	DECREASE
chr7	72795417	intergenic	ABHD11,CLDN3	dist=4297;dist=25846	rs10278588	TRANSFAC	M03213	ESR1	1.70241e-05	0.000484188	0.00116559	0.00116559	DECREASE
chr2	99319320	upstream	EIF5B,TXNDC9	NA	rs13028869	TRANSFAC	M03213	ESR1	0.000120497	4.22879e-06	0.00116559	0.00116559	INCREASE
chr17	17883338	UTR5	GID4	NA	rs7406982	TRANSFAC	M03213	ESR1	7.8311e-06	0.000217568	0.00117191	0.00117191	DECREASE
chr18	21662168	intergenic	ZNF521,SS18	dist=475956;dist=188047	rs997243	TRANSFAC	M03213	ESR1	2.52229e-05	0.000681384	0.00117341	0.00117341	DECREASE
chr3	176060575	intronic	NAALADL2	NA	rs1399810	TRANSFAC	M03213	ESR1	0.000387997	1.4542e-05	0.00118775	0.00118775	INCREASE
chr20	57464499	intergenic	EDN3,PHACTR3	dist=130057;dist=121460	rs271977	TRANSFAC	M03213	ESR1	0.000734628	2.73373e-05	0.00118775	0.00118775	INCREASE
chr11	72176127	intronic	STARD10	NA	rs72964896	TRANSFAC	M03213	ESR1	1.24276e-05	0.000330656	0.00118775	0.00118775	DECREASE
chr5	154889257	intergenic	KIF4B,SGCD	dist=511379;dist=797088	rs7724332	TRANSFAC	M03213	ESR1	0.000734628	2.73373e-05	0.00118775	0.00118775	INCREASE
chr1	17719310	intergenic	RCC2,ARHGEF10L	dist=80473;dist=19607	rs3850723	TRANSFAC	M03213	ESR1	2.73373e-05	0.000718008	0.00118852	0.00118852	DECREASE
chr2	236116384	intronic	AGAP1	NA	rs6706086	TRANSFAC	M03213	ESR1	0.000703419	2.73373e-05	0.00118852	0.00118852	INCREASE
chr4	77709994	intronic	SHROOM3	NA	rs6812051	TRANSFAC	M03213	ESR1	0.000718008	2.73373e-05	0.00118852	0.00118852	INCREASE
chr13	113816040	intronic	RASA3	NA	rs7334530	TRANSFAC	M03213	ESR1	0.000544251	2.09397e-05	0.00118852	0.00118852	INCREASE
chr3	64462377	intergenic	PRICKLE2,ADAMTS9	dist=276206;dist=13994	rs11713434	TRANSFAC	M04455	ESR1	0.000264027	4.91573e-05	0.000783418	0.00119715	INCREASE
chr3	64462377	intergenic	PRICKLE2,ADAMTS9	dist=276206;dist=13994	rs11713434	TRANSFAC	M02261	ESR1	0.000101826	2.0158e-05	0.00119715	0.00119715	INCREASE
chr3	64462377	intergenic	PRICKLE2,ADAMTS9	dist=276206;dist=13994	rs11713434	JASPAR	MA0112.2	ESR1	0.000101826	2.0158e-05	0.00119715	0.00119715	INCREASE
chr16	31049882	UTR3	KAT8	NA	rs2855479	TRANSFAC	M02261	ESR1	0.00169436	0.000335482	0.00119715	0.00119715	INCREASE
chr16	31049882	UTR3	KAT8	NA	rs2855479	JASPAR	MA0112.2	ESR1	0.00169436	0.000335482	0.00119715	0.00119715	INCREASE
chr9	100489337	intronic	GABBR2	NA	rs337530	TRANSFAC	M02261	ESR1	0.000307949	0.00157284	0.00119715	0.00119715	DECREASE
chr9	100489337	intronic	GABBR2	NA	rs337530	JASPAR	MA0112.2	ESR1	0.000307949	0.00157284	0.00119715	0.00119715	DECREASE
chr5	179955241	intergenic	SCGB3A1,FLT4	dist=4148;dist=5871	rs72648852	TRANSFAC	M04455	ESR1	0.00107266	0.000192759	0.000742123	0.00119715	INCREASE
chr5	179955241	intergenic	SCGB3A1,FLT4	dist=4148;dist=5871	rs72648852	TRANSFAC	M02261	ESR1	0.000375718	7.4277e-05	0.00119715	0.00119715	INCREASE
chr5	179955241	intergenic	SCGB3A1,FLT4	dist=4148;dist=5871	rs72648852	JASPAR	MA0112.2	ESR1	0.000375718	7.4277e-05	0.00119715	0.00119715	INCREASE
chr16	79728242	intronic	PKD1L2	NA	rs11863750	TRANSFAC	M03213	ESR1	2.98195e-05	0.000734628	0.00119855	0.00119855	DECREASE
chr20	16489089	intronic	KIF16B	NA	rs6034530	TRANSFAC	M03213	ESR1	0.00094029	3.8277e-05	0.00119855	0.00119855	INCREASE
chr10	120750598	intergenic	CACUL1,NANOS1	dist=245850;dist=28620	rs61877164	TRANSFAC	M03213	ESR1	3.8277e-05	0.00094029	0.00119855	0.00119855	DECREASE
chr19	43152333	intronic	SIPA1L3	NA	rs73034946	TRANSFAC	M03213	ESR1	5.24343e-05	2.1144e-06	0.00119855	0.00119855	INCREASE
chr1	15128708	intronic	KAZN	NA	rs7512398	TRANSFAC	M03213	ESR1	0.00094029	3.8277e-05	0.00119855	0.00119855	INCREASE
chr12	94656210	intronic	NTN4	NA	rs11108226	TRANSFAC	M03213	ESR1	3.40483e-05	0.000831962	0.00120005	0.00120005	DECREASE
chr3	135565753	intronic	AMOTL2	NA	rs13075185	TRANSFAC	M03213	ESR1	2.73373e-05	0.000667227	0.00120005	0.00120005	DECREASE
chr16	314618	intronic	AXIN1	NA	rs3848365	TRANSFAC	M03213	ESR1	5.98807e-05	0.00145072	0.00120005	0.00120005	DECREASE
chr16	56213979	intronic	GPR56	NA	rs78829694	TRANSFAC	M03213	ESR1	0.000831962	3.40483e-05	0.00120005	0.00120005	INCREASE
chr6	3315768	intronic	SLC22A23	NA	rs11242851	TRANSFAC	M03213	ESR1	5.24343e-05	0.00123754	0.00120332	0.00120332	DECREASE
chr5	173853419	intergenic	HMP19,MSX2	dist=384631;dist=230762	rs2560342	TRANSFAC	M03213	ESR1	0.00123754	5.24343e-05	0.00120332	0.00120332	INCREASE
chr1	87662410	intergenic	LINC01364,PKN2-AS1	dist=52484;dist=1113374	rs4655961	TRANSFAC	M03213	ESR1	2.98195e-05	0.000703419	0.00120332	0.00120332	DECREASE
chr8	128452779	ncRNA_intronic	CASC21,CASC8	NA	rs7815245	TRANSFAC	M03213	ESR1	5.24343e-05	0.00123754	0.00120332	0.00120332	DECREASE
chrX	8132307	intergenic	VCX2,VCX3B	dist=32999;dist=260564	rs1454624	TRANSFAC	M03213	ESR1	5.24343e-05	0.00120749	0.001208	0.001208	DECREASE
chr20	47238496	upstream	STAU1	NA	rs348290	TRANSFAC	M03213	ESR1	0.000796569	3.40483e-05	0.001208	0.001208	INCREASE
chr14	80477886	intergenic	CEP128,TSHR	dist=2249;dist=13736	rs6574614	TRANSFAC	M03213	ESR1	5.24343e-05	0.00120749	0.001208	0.001208	DECREASE
chr3	172462088	intronic	TNIK	NA	rs16856062	TRANSFAC	M02261	ESR1	0.00362985	0.000585076	0.000609653	0.00121931	INCREASE
chr3	172462088	intronic	TNIK	NA	rs16856062	JASPAR	MA0112.2	ESR1	0.00362985	0.000585076	0.000609653	0.00121931	INCREASE
chr9	119202201	intronic	ASTN2	NA	rs7875944	TRANSFAC	M04455	ESR1	0.00367573	0.0004999	0.000306065	0.00122426	INCREASE
chr1	21446187	intronic	ECE1	NA	rs12742244	TRANSFAC	M03213	ESR1	1.4542e-05	0.000330656	0.00122831	0.00122831	DECREASE
chr10	135351061	intergenic	DUX4,NONE	dist=1824;dist=NONE	rs143278110	TRANSFAC	M03213	ESR1	5.24343e-05	0.00119918	0.00122831	0.00122831	DECREASE
chr2	20641237	intergenic	RHOB,HS1BP3-IT1	dist=128555;dist=12779	rs2882035	TRANSFAC	M03213	ESR1	0.00119918	5.24343e-05	0.00122831	0.00122831	INCREASE
chr17	30608566	intronic	SLFN5	NA	rs34531352	TRANSFAC	M03213	ESR1	0.00119918	5.24343e-05	0.00122831	0.00122831	INCREASE
chr9	38013197	intronic	SHB	NA	rs4878741	TRANSFAC	M03213	ESR1	5.24343e-05	0.00119918	0.00122831	0.00122831	DECREASE
chr3	50304830	exonic	IFRD2	NA	rs1076872	TRANSFAC	M03213	ESR1	0.00131273	5.98807e-05	0.00122997	0.00122997	INCREASE
chr8	8357373	intergenic	SGK223,CLDN23	dist=80619;dist=239703	rs2921053	TRANSFAC	M03213	ESR1	5.98807e-05	0.00131273	0.00122997	0.00122997	DECREASE
chr19	51417341	ncRNA_intronic	RNU6-66P	NA	rs2240925	TRANSFAC	M02261	ESR1	0.00425542	0.000745423	0.000820973	0.00123146	INCREASE
chr19	51417341	ncRNA_intronic	RNU6-66P	NA	rs2240925	JASPAR	MA0112.2	ESR1	0.00425542	0.000745423	0.000820973	0.00123146	INCREASE
chr2	207831629	intergenic	LOC101927865,CREB1	dist=4344;dist=271232	rs10804157	TRANSFAC	M04455	ESR1	0.000864854	0.00580902	0.000411044	0.00123313	DECREASE
chr8	30400172	intronic	RBPMS	NA	rs2979488	TRANSFAC	M04455	ESR1	0.000902979	0.00601878	0.000411044	0.00123313	DECREASE
chr9	128463589	intronic	LMX1B	NA	rs55686925	TRANSFAC	M04455	ESR1	0.00580902	0.000864854	0.000411044	0.00123313	INCREASE
chr9	137424576	intergenic	C9orf62,PPP1R26-AS1	dist=46351;dist=69810	rs10776808	TRANSFAC	M02261	ESR1	0.000651985	0.000130369	0.00129126	0.00129126	INCREASE
chr9	137424576	intergenic	C9orf62,PPP1R26-AS1	dist=46351;dist=69810	rs10776808	JASPAR	MA0112.2	ESR1	0.000651985	0.000130369	0.00129126	0.00129126	INCREASE
chr7	2530198	intronic	LFNG	NA	rs13234810	TRANSFAC	M03213	ESR1	1.70241e-05	0.000330656	0.00130077	0.00130077	DECREASE
chr3	138711546	intergenic	IL20RB,SOX14	dist=498930;dist=254278	rs920654	TRANSFAC	M03213	ESR1	8.7201e-05	0.00166479	0.00130077	0.00130077	DECREASE
chr12	114329360	intergenic	TBX3,MED13L	dist=723008;dist=551404	rs1874896	TRANSFAC	M03213	ESR1	0.00094029	5.24343e-05	0.00134488	0.00134488	INCREASE
chr15	61098980	intergenic	TLN2,TPM1	dist=175098;dist=22911	rs4774469	TRANSFAC	M04455	ESR1	0.00134082	0.000192759	0.000353566	0.00137077	INCREASE
chr15	61098980	intergenic	TLN2,TPM1	dist=175098;dist=22911	rs4774469	TRANSFAC	M02261	ESR1	0.000251573	4.71327e-05	0.00102808	0.00137077	INCREASE
chr15	61098980	intergenic	TLN2,TPM1	dist=175098;dist=22911	rs4774469	JASPAR	MA0112.2	ESR1	0.000251573	4.71327e-05	0.00102808	0.00137077	INCREASE
chr5	173936740	intergenic	HMP19,MSX2	dist=467952;dist=147441	rs17063751	TRANSFAC	M03213	ESR1	5.24343e-05	0.000911976	0.00138475	0.00138475	DECREASE
chr7	69828816	intronic	AUTS2	NA	rs7805679	TRANSFAC	M03213	ESR1	0.000108069	0.00190443	0.00138475	0.00138475	DECREASE
chr19	3993858	intergenic	PIAS4,ZBTB7A	dist=4791;dist=2358	rs11882361	TRANSFAC	M03213	ESR1	0.000101358	0.00171184	0.00140364	0.00140364	DECREASE
chr10	44052338	intergenic	LINC00841,LOC100130539	dist=266977;dist=55866	rs2505747	TRANSFAC	M03213	ESR1	0.000101358	0.00171184	0.00140364	0.00140364	DECREASE
chr6	39999347	intronic	MOCS1	NA	rs3008818	TRANSFAC	M03213	ESR1	0.000101358	0.00171184	0.00140364	0.00140364	DECREASE
chr8	29492397	intergenic	DUSP4,LINC00589	dist=228211;dist=142297	rs55870437	TRANSFAC	M04455	ESR1	0.00468101	0.000668001	0.000353566	0.00141427	INCREASE
chr2	10475215	intronic	HPCAL1	NA	rs6727649	TRANSFAC	M04455	ESR1	0.000810595	0.005505	0.000372718	0.00149087	DECREASE
chr19	49268142	UTR5	ZNF284	NA	rs11666432	TRANSFAC	M03213	ESR1	0.000120497	0.00190443	0.00149611	0.00149611	DECREASE
chr5	36294644	intronic	RANBP3L	NA	rs1423223	TRANSFAC	M02261	ESR1	0.00119196	0.000251573	0.00150539	0.00150539	INCREASE
chr5	36294644	intronic	RANBP3L	NA	rs1423223	JASPAR	MA0112.2	ESR1	0.00119196	0.000251573	0.00150539	0.00150539	INCREASE
chr1	175684335	intergenic	BRINP2,LOC101928778	dist=166154;dist=251947	rs6677916	TRANSFAC	M02261	ESR1	0.000745423	0.00354754	0.00150539	0.00150539	DECREASE
chr1	175684335	intergenic	BRINP2,LOC101928778	dist=166154;dist=251947	rs6677916	JASPAR	MA0112.2	ESR1	0.000745423	0.00354754	0.00150539	0.00150539	DECREASE
chr5	97279698	intergenic	LINC01340,RNU2-2P	dist=247187;dist=725111	chr5:97279698	TRANSFAC	M02261	ESR1	0.000585076	0.00371385	0.000566632	0.00151102	DECREASE
chr5	97279698	intergenic	LINC01340,RNU2-2P	dist=247187;dist=725111	chr5:97279698	JASPAR	MA0112.2	ESR1	0.000585076	0.00371385	0.000566632	0.00151102	DECREASE
chr18	17238637	intronic	GREB1L	NA	rs291793	TRANSFAC	M03213	ESR1	0.00156255	0.000101358	0.00151144	0.00151144	INCREASE
chr2	41861919	intergenic	SLC8A1,LOC388942	dist=1268840;dist=96280	rs4330157	TRANSFAC	M03213	ESR1	0.000108069	0.00166479	0.00151144	0.00151144	DECREASE
chr19	14525393	intronic	TECR	NA	chr19:14525393	TRANSFAC	M04455	ESR1	0.00246685	0.00039751	0.000505367	0.0015161	INCREASE
chr2	233845377	intronic	ATG16L1	NA	rs3792110	TRANSFAC	M04455	ESR1	0.000445827	7.10762e-05	0.000505367	0.0015161	INCREASE
chr3	39999649	intronic	MYRIP	NA	rs4676547	TRANSFAC	M02261	ESR1	0.00425542	0.000725808	0.000763915	0.00152783	INCREASE
chr3	39999649	intronic	MYRIP	NA	rs4676547	JASPAR	MA0112.2	ESR1	0.00425542	0.000725808	0.000763915	0.00152783	INCREASE
chr2	221034866	intergenic	MIR4268,EPHA4	dist=555336;dist=956125	rs10208119	TRANSFAC	M04455	ESR1	0.00142127	0.000192759	0.000306065	0.00153033	INCREASE
chr2	1600615	intergenic	TPO,PXDN	dist=75109;dist=14051	rs10779972	TRANSFAC	M03213	ESR1	0.00201133	0.000134654	0.00153804	0.00153804	INCREASE
chr11	2171665	intergenic	MIR4686,ASCL2	dist=20721;dist=74639	rs7107784	TRANSFAC	M04455	ESR1	0.00503134	0.000922973	0.000783418	0.00156684	INCREASE
chr3	197144063	intergenic	TNK2,SDHAP1	dist=23786;dist=27126	rs73208023	TRANSFAC	M04455	ESR1	0.00494053	0.000902979	0.000783418	0.00156684	INCREASE
chr7	107379639	intronic	LAMB1	NA	rs2072210	TRANSFAC	M02261	ESR1	1.81436e-05	9.27002e-05	0.00119715	0.00159621	DECREASE
chr7	107379639	intronic	LAMB1	NA	rs2072210	JASPAR	MA0112.2	ESR1	1.81436e-05	9.27002e-05	0.00119715	0.00159621	DECREASE
chr1	223948782	intergenic	ENAH,SRP9	dist=41314;dist=83356	rs2657560	TRANSFAC	M03213	ESR1	0.00378663	0.000264984	0.00162063	0.00162063	INCREASE
chr2	16154878	intergenic	MYCN,FAM49A	dist=150298;dist=439333	rs28680411	TRANSFAC	M03213	ESR1	0.000278147	0.00398673	0.00162063	0.00162063	DECREASE
chr5	178002314	intergenic	CLK4,ZNF354A	dist=15654;dist=68814	rs6865775	TRANSFAC	M04455	ESR1	4.91573e-05	9.14368e-06	0.000783418	0.0016255	INCREASE
chr2	200861766	intergenic	C2orf47,SPATS2L	dist=324674;dist=17083	rs188407	TRANSFAC	M02261	ESR1	0.00110378	0.000237298	0.00162769	0.00162769	INCREASE
chr2	200861766	intergenic	C2orf47,SPATS2L	dist=324674;dist=17083	rs188407	JASPAR	MA0112.2	ESR1	0.00110378	0.000237298	0.00162769	0.00162769	INCREASE
chr8	30400172	intronic	RBPMS	NA	rs2979488	TRANSFAC	M02261	ESR1	0.000326062	0.00149629	0.00162769	0.00162769	DECREASE
chr8	30400172	intronic	RBPMS	NA	rs2979488	JASPAR	MA0112.2	ESR1	0.000326062	0.00149629	0.00162769	0.00162769	DECREASE
chr8	29577601	intergenic	DUSP4,LINC00589	dist=313415;dist=57093	rs6558135	TRANSFAC	M02261	ESR1	0.00110378	0.000237298	0.00162769	0.00162769	INCREASE
chr8	29577601	intergenic	DUSP4,LINC00589	dist=313415;dist=57093	rs6558135	JASPAR	MA0112.2	ESR1	0.00110378	0.000237298	0.00162769	0.00162769	INCREASE
chr5	55682741	intergenic	ANKRD55,LOC102467147	dist=117798;dist=106638	rs6896970	TRANSFAC	M02261	ESR1	0.00323478	0.000706668	0.00162769	0.00162769	INCREASE
chr5	55682741	intergenic	ANKRD55,LOC102467147	dist=117798;dist=106638	rs6896970	JASPAR	MA0112.2	ESR1	0.00323478	0.000706668	0.00162769	0.00162769	INCREASE
chr20	49785875	intronic	ATP9A	NA	rs2426395	TRANSFAC	M04455	ESR1	0.00580902	0.000864854	0.000411044	0.00164417	INCREASE
chr9	137993145	upstream	UBAC1	NA	rs6537921	TRANSFAC	M03213	ESR1	0.000257538	0.00361337	0.00165196	0.00165196	DECREASE
chr6	3402686	upstream	SLC22A23	NA	rs9968900	TRANSFAC	M03213	ESR1	0.000175359	0.00245768	0.00165196	0.00165196	DECREASE
chr1	146188027	intronic	NBPF10,NBPF8	NA	chr1:146188027	TRANSFAC	M04455	ESR1	0.00580902	0.000943555	0.000556215	0.00166865	INCREASE
chr12	125084476	intergenic	LINC00939,LOC101927464	dist=50603;dist=62015	rs11058463	TRANSFAC	M04455	ESR1	0.000883895	0.00540701	0.000556215	0.00166865	DECREASE
chr2	47051617	intronic	TTC7A	NA	rs72888531	TRANSFAC	M04455	ESR1	0.000864854	0.00521682	0.000556215	0.00166865	DECREASE
chr3	39999649	intronic	MYRIP	NA	rs4676547	TRANSFAC	M03213	ESR1	0.000387997	1.88253e-05	0.0012581	0.00167746	INCREASE
chr6	91226027	intergenic	MIR4464,MAP3K7	dist=146754;dist=53986	rs1144152	TRANSFAC	M03213	ESR1	0.000155154	0.00211109	0.00174578	0.00174578	DECREASE
chr10	5528694	intergenic	NET1,CALML5	dist=37675;dist=1964	rs12355679	TRANSFAC	M03213	ESR1	0.0032924	0.000240919	0.00174578	0.00174578	INCREASE
chr16	87123750	intronic	ZFPM1	NA	rs12929780	TRANSFAC	M03213	ESR1	0.00352011	0.000257538	0.00174578	0.00174578	INCREASE
chr1	48133413	intronic	TRABD2B	NA	rs1497098	TRANSFAC	M03213	ESR1	0.000257538	0.00352011	0.00174578	0.00174578	DECREASE
chr1	45738290	ncRNA_exonic	CCDC163P	NA	rs3748643	TRANSFAC	M03213	ESR1	0.000264984	0.00361337	0.00174578	0.00174578	DECREASE
chr3	31925217	intronic	OSBPL10	NA	rs57310325	TRANSFAC	M03213	ESR1	0.000240919	0.0032924	0.00174578	0.00174578	DECREASE
chr18	53875704	intronic	NEDD4L	NA	rs61011105	TRANSFAC	M03213	ESR1	0.000278147	0.00378663	0.00174578	0.00174578	DECREASE
chr9	16257557	intergenic	C9orf92,BNC2	dist=14452;dist=141944	rs7033852	TRANSFAC	M03213	ESR1	0.00352011	0.000257538	0.00174578	0.00174578	INCREASE
chr5	178090362	upstream	ZNF354A	NA	rs71611460	TRANSFAC	M03213	ESR1	0.00211109	0.000155154	0.00174578	0.00174578	INCREASE
chr3	197144063	intergenic	TNK2,SDHAP1	dist=23786;dist=27126	rs73208023	TRANSFAC	M03213	ESR1	0.000278147	0.00378663	0.00174578	0.00174578	DECREASE
chr19	34188293	ncRNA_intronic	LOC100505835	NA	rs892177	TRANSFAC	M03213	ESR1	0.000257538	0.00352011	0.00174578	0.00174578	DECREASE
chr1	8395424	intronic	RERE	NA	rs301787	TRANSFAC	M02261	ESR1	0.0013878	0.000307949	0.00175904	0.00175904	INCREASE
chr1	8395424	intronic	RERE	NA	rs301787	JASPAR	MA0112.2	ESR1	0.0013878	0.000307949	0.00175904	0.00175904	INCREASE
chr17	40476520	intronic	DCAKD	NA	rs8071302	TRANSFAC	M03213	ESR1	2.52229e-05	0.000681384	0.00117341	0.00175904	DECREASE
chr17	40476520	intronic	DCAKD	NA	rs8071302	TRANSFAC	M02261	ESR1	0.000539087	0.00243924	0.00175904	0.00175904	DECREASE
chr17	40476520	intronic	DCAKD	NA	rs8071302	JASPAR	MA0112.2	ESR1	0.000539087	0.00243924	0.00175904	0.00175904	DECREASE
chr15	38182896	intronic	BMF	NA	rs11631335	TRANSFAC	M03213	ESR1	0.00248283	0.000187419	0.00176537	0.00176537	INCREASE
chr7	75777634	intergenic	HSPB1,YWHAG	dist=6084;dist=16410	rs12532935	TRANSFAC	M03213	ESR1	0.000347275	0.00465782	0.00176537	0.00176537	DECREASE
chr4	143836549	intronic	INPP4B	NA	rs12650777	TRANSFAC	M03213	ESR1	0.000246746	0.0032924	0.00176537	0.00176537	DECREASE
chr1	54254824	intronic	LDLRAD1	NA	rs1537321	TRANSFAC	M03213	ESR1	0.000330656	0.00445121	0.00176537	0.00176537	DECREASE
chr1	167810374	intronic	F5	NA	rs2213872	TRANSFAC	M03213	ESR1	0.000301046	0.00398673	0.00176537	0.00176537	DECREASE
chr8	8356260	intergenic	SGK223,CLDN23	dist=79506;dist=240816	rs2976876	TRANSFAC	M03213	ESR1	0.00465782	0.000347275	0.00176537	0.00176537	INCREASE
chr11	33682866	UTR3	CD59	NA	rs36093484	TRANSFAC	M03213	ESR1	0.000301046	0.00398673	0.00176537	0.00176537	DECREASE
chr19	61344404	UTR5	ZNF444	NA	rs3745836	TRANSFAC	M03213	ESR1	0.000193449	0.00260498	0.00176537	0.00176537	DECREASE
chr8	27610770	intergenic	SCARA3,MIR3622B	dist=20565;dist=4339	rs693832	TRANSFAC	M03213	ESR1	0.000189533	0.00250407	0.00176537	0.00176537	DECREASE
chr19	15800340	upstream	UCA1	NA	rs7257792	TRANSFAC	M03213	ESR1	0.000134654	0.00177628	0.00176537	0.00176537	DECREASE
chr2	137983041	intronic	THSD7B	NA	rs10928615	TRANSFAC	M04455	ESR1	0.00260948	0.00039751	0.000445159	0.00178063	INCREASE
chr15	29237287	intronic	TRPM1	NA	rs11631001	TRANSFAC	M03213	ESR1	0.000278147	0.00361337	0.00180189	0.00180189	DECREASE
chr5	35343059	intergenic	PRLR,SPEF2	dist=76611;dist=310687	rs17317102	TRANSFAC	M03213	ESR1	0.000410032	0.00535068	0.00180189	0.00180189	DECREASE
chr12	11712984	intronic	ETV6	NA	rs2724590	TRANSFAC	M03213	ESR1	0.00535068	0.000410032	0.00180189	0.00180189	INCREASE
chr5	2859414	intergenic	C5orf38,LINC01377	dist=50903;dist=371535	rs4866678	TRANSFAC	M03213	ESR1	0.00315787	0.000240919	0.00180189	0.00180189	INCREASE
chr19	62836373	UTR5	ZNF211	NA	rs10420097	TRANSFAC	M03213	ESR1	0.0032924	0.000257538	0.00181574	0.00181574	INCREASE
chr10	46385733	exonic	SYT15	NA	rs1889849	TRANSFAC	M03213	ESR1	0.000148811	0.00190443	0.00181574	0.00181574	DECREASE
chr4	10235998	intronic	CLNK	NA	rs2720364	TRANSFAC	M03213	ESR1	0.000330656	0.00425438	0.00181574	0.00181574	DECREASE
chr2	113343822	intergenic	IL1B,IL37	dist=32995;dist=43197	rs2723158	TRANSFAC	M03213	ESR1	0.0032924	0.000257538	0.00181574	0.00181574	INCREASE
chr5	39137021	intergenic	RICTOR,FYB	dist=26754;dist=4090	rs358508	TRANSFAC	M03213	ESR1	0.00288614	0.000226761	0.00181574	0.00181574	INCREASE
chr8	128958553	intergenic	MIR1204,PVT1	dist=81097;dist=13503	rs6470588	TRANSFAC	M03213	ESR1	0.00445121	0.000347275	0.00181574	0.00181574	INCREASE
chr7	72874651	intergenic	CLDN3,CLDN4	dist=52115;dist=8478	rs6946037	TRANSFAC	M03213	ESR1	0.000455398	0.00579293	0.00181574	0.00181574	DECREASE
chr10	72764135	intronic	SLC29A3	NA	rs7080325	TRANSFAC	M03213	ESR1	0.00284416	0.000221797	0.00181574	0.00181574	INCREASE
chr14	77235792	intronic	ALKBH1	NA	rs7144053	TRANSFAC	M03213	ESR1	0.000347275	0.00445121	0.00181574	0.00181574	DECREASE
chr17	43934133	intergenic	LOC101927166,HOXB1	dist=35732;dist=27673	rs7219831	TRANSFAC	M03213	ESR1	0.000330656	0.00425438	0.00181574	0.00181574	DECREASE
chr13	78866212	intronic	RBM26	NA	rs7331766	TRANSFAC	M03213	ESR1	0.00279369	0.000221797	0.00181574	0.00181574	INCREASE
chr2	170803829	intronic	MYO3B	NA	rs7577539	TRANSFAC	M03213	ESR1	0.00445121	0.000347275	0.00181574	0.00181574	INCREASE
chr3	30418664	intergenic	RBMS3,TGFBR2	dist=391774;dist=204334	rs7652915	TRANSFAC	M03213	ESR1	0.000347275	0.00445121	0.00181574	0.00181574	DECREASE
chr20	49785875	intronic	ATP9A	NA	rs2426395	TRANSFAC	M02261	ESR1	0.000873624	0.000181845	0.00139644	0.00186192	INCREASE
chr20	49785875	intronic	ATP9A	NA	rs2426395	JASPAR	MA0112.2	ESR1	0.000873624	0.000181845	0.00139644	0.00186192	INCREASE
chr9	128436086	intronic	LMX1B	NA	rs10732393	TRANSFAC	M03213	ESR1	0.000217568	0.00272459	0.00190613	0.00190613	DECREASE
chr1	85536449	intergenic	LOC646626,DDAH1	dist=20090;dist=20307	rs11161588	TRANSFAC	M03213	ESR1	0.000503124	0.00625328	0.00190613	0.00190613	DECREASE
chr8	59310235	intergenic	FAM110B,LOC101929528	dist=85404;dist=20649	rs11782179	TRANSFAC	M03213	ESR1	0.000484188	0.00604565	0.00190613	0.00190613	DECREASE
chr1	233161554	intergenic	LINC01132,TOMM20	dist=227541;dist=177727	rs2802928	TRANSFAC	M03213	ESR1	0.00465782	0.000370605	0.00190613	0.00190613	INCREASE
chr15	56426071	intergenic	AQP9,LIPC	dist=160669;dist=85396	rs566160	TRANSFAC	M03213	ESR1	0.00487444	0.000387997	0.00190613	0.00190613	INCREASE
chr22	44305884	intronic	FBLN1	NA	rs6006768	TRANSFAC	M03213	ESR1	0.000217568	0.00272459	0.00190613	0.00190613	DECREASE
chr2	65380947	intergenic	ACTR2,SPRED2	dist=29056;dist=10542	rs6546142	TRANSFAC	M03213	ESR1	0.00272459	0.000217568	0.00190613	0.00190613	INCREASE
chr12	123531549	intronic	NCOR2	NA	rs7138486	TRANSFAC	M03213	ESR1	0.000410032	0.00509023	0.00190613	0.00190613	DECREASE
chr5	132821777	intronic	FSTL4	NA	rs72787322	TRANSFAC	M03213	ESR1	0.000370605	0.00465782	0.00190613	0.00190613	DECREASE
chr11	48313782	intergenic	OR4C3,OR4C45	dist=9724;dist=9694	rs73469552	TRANSFAC	M03213	ESR1	0.000387997	0.00487444	0.00190613	0.00190613	DECREASE
chr14	66976870	intergenic	PLEK2,TMEM229B	dist=28289;dist=29866	rs755782	TRANSFAC	M03213	ESR1	0.00604565	0.000484188	0.00190613	0.00190613	INCREASE
chr8	17824437	upstream	PCM1	NA	rs7814692	TRANSFAC	M03213	ESR1	0.000217568	0.00272459	0.00190613	0.00190613	DECREASE
chr11	114178604	intergenic	NXPE2,CADM1	dist=95742;dist=370951	rs7948154	TRANSFAC	M03213	ESR1	0.00378663	0.000301046	0.00190613	0.00190613	INCREASE
chr3	155425090	intronic	ARHGEF26	NA	rs9868548	TRANSFAC	M03213	ESR1	0.000410032	0.00509023	0.00190613	0.00190613	DECREASE
chr12	33809963	intergenic	SYT10,ALG10	dist=325942;dist=256520	rs1463637	TRANSFAC	M02261	ESR1	0.000335482	0.00149629	0.00190642	0.00190642	DECREASE
chr12	33809963	intergenic	SYT10,ALG10	dist=325942;dist=256520	rs1463637	JASPAR	MA0112.2	ESR1	0.000335482	0.00149629	0.00190642	0.00190642	DECREASE
chr1	199406487	intronic	TMEM9	NA	rs6413917	TRANSFAC	M02261	ESR1	0.000873624	0.0038871	0.00190642	0.00190642	DECREASE
chr1	199406487	intronic	TMEM9	NA	rs6413917	JASPAR	MA0112.2	ESR1	0.000873624	0.0038871	0.00190642	0.00190642	DECREASE
chr15	88182262	intronic	AP3S2,C15orf38-AP3S2	NA	rs748508	TRANSFAC	M02261	ESR1	0.0037996	0.000850948	0.00190642	0.00190642	INCREASE
chr15	88182262	intronic	AP3S2,C15orf38-AP3S2	NA	rs748508	JASPAR	MA0112.2	ESR1	0.0037996	0.000850948	0.00190642	0.00190642	INCREASE
chr18	40612795	intronic	SETBP1	NA	rs1037941	TRANSFAC	M03213	ESR1	0.00679804	0.000558409	0.00196284	0.00196284	INCREASE
chr11	72175455	intronic	STARD10	NA	rs10898875	TRANSFAC	M03213	ESR1	0.00555118	0.000455398	0.00196284	0.00196284	INCREASE
chr7	36091147	intergenic	SEPT7,LOC101928618	dist=177907;dist=10298	rs2718005	TRANSFAC	M03213	ESR1	0.00679804	0.000558409	0.00196284	0.00196284	INCREASE
chr16	83066869	downstream	TLDC1	NA	rs368047	TRANSFAC	M03213	ESR1	0.000101358	0.00123754	0.00196284	0.00196284	DECREASE
chr11	30401256	intronic	MPPED2	NA	rs485083	TRANSFAC	M03213	ESR1	0.00555118	0.000455398	0.00196284	0.00196284	INCREASE
chr7	83144953	intergenic	SEMA3E,SEMA3A	dist=28538;dist=280642	rs545548	TRANSFAC	M03213	ESR1	0.00535068	0.000438779	0.00196284	0.00196284	INCREASE
chr2	182658776	intronic	PPP1R1C	NA	rs6739655	TRANSFAC	M03213	ESR1	0.000544251	0.00660082	0.00196284	0.00196284	DECREASE
chr4	162477714	intergenic	RAPGEF2,FSTL5	dist=1976963;dist=46780	rs6844391	TRANSFAC	M03213	ESR1	0.00535068	0.000438779	0.00196284	0.00196284	INCREASE
chr11	2188920	intergenic	MIR4686,ASCL2	dist=37976;dist=57384	rs7123299	TRANSFAC	M03213	ESR1	0.00660082	0.000544251	0.00196284	0.00196284	INCREASE
chr6	47535949	intergenic	TNFRSF21,CD2AP	dist=150307;dist=17535	rs72866695	TRANSFAC	M03213	ESR1	0.000544251	0.00660082	0.00196284	0.00196284	DECREASE
chr7	34754587	ncRNA_intronic	NPSR1-AS1	NA	rs9986878	TRANSFAC	M03213	ESR1	0.00425438	0.000347275	0.00196284	0.00196284	INCREASE
chr9	97288446	intronic	PTCH1	NA	chr9:97288446	TRANSFAC	M04455	ESR1	0.00321634	0.000425572	0.000281196	0.00196837	INCREASE
chr11	67182066	intergenic	ACY3,ALDH3B2	dist=7360;dist=4143	rs4930464	TRANSFAC	M04455	ESR1	0.0041167	0.000943555	0.00199047	0.00199047	INCREASE
chr9	139709040	intronic	EHMT1	NA	chr9:139709040	TRANSFAC	M03213	ESR1	0.000101358	0.00120749	0.00199138	0.00199138	DECREASE
chr10	12687697	intronic	CAMK1D	NA	rs10906183	TRANSFAC	M03213	ESR1	0.000522631	0.00625328	0.00199138	0.00199138	DECREASE
chr7	873918	intronic	SUN1	NA	rs10950834	TRANSFAC	M03213	ESR1	0.00645765	0.000544251	0.00199138	0.00199138	INCREASE
chr11	22652792	intronic	GAS2	NA	rs1125485	TRANSFAC	M03213	ESR1	0.00445121	0.000370605	0.00199138	0.00199138	INCREASE
chr3	59621824	intergenic	C3orf67,FHIT	dist=611069;dist=88252	rs11709748	TRANSFAC	M03213	ESR1	0.00660082	0.000558409	0.00199138	0.00199138	INCREASE
chr11	33682798	UTR3	CD59	NA	rs1546727	TRANSFAC	M03213	ESR1	0.000522631	0.00625328	0.00199138	0.00199138	DECREASE
chr1	244733117	intronic	SMYD3	NA	rs1890154	TRANSFAC	M03213	ESR1	0.000558409	0.00660082	0.00199138	0.00199138	DECREASE
chr14	60153415	intergenic	SIX6,SIX1	dist=105137;dist=27755	rs2038277	TRANSFAC	M03213	ESR1	0.000602789	0.00721841	0.00199138	0.00199138	DECREASE
chr20	49785875	intronic	ATP9A	NA	rs2426395	TRANSFAC	M03213	ESR1	0.000558409	0.00660082	0.00199138	0.00199138	DECREASE
chr7	106933984	intronic	COG5	NA	rs2520249	TRANSFAC	M03213	ESR1	0.00721841	0.000602789	0.00199138	0.00199138	INCREASE
chr12	101868263	intergenic	PAH,ASCL1	dist=32752;dist=7319	rs35880244	TRANSFAC	M03213	ESR1	0.000633951	0.00746657	0.00199138	0.00199138	DECREASE
chr16	87519213	intronic	CBFA2T3	NA	rs531778	TRANSFAC	M03213	ESR1	0.00119918	0.000101358	0.00199138	0.00199138	INCREASE
chrX	2823287	intergenic	GYG2,ARSD	dist=12426;dist=8724	rs5982606	TRANSFAC	M03213	ESR1	0.00487444	0.000410032	0.00199138	0.00199138	INCREASE
chr18	50016471	intergenic	MBD2,POLI	dist=11315;dist=33376	rs603884	TRANSFAC	M03213	ESR1	0.000257538	0.00302593	0.00199138	0.00199138	DECREASE
chr17	78426623	intronic	TBCD	NA	rs6502010	TRANSFAC	M03213	ESR1	0.00625328	0.000522631	0.00199138	0.00199138	INCREASE
chr7	4689867	intronic	FOXK1	NA	rs76497425	TRANSFAC	M03213	ESR1	0.000503124	0.00604565	0.00199138	0.00199138	DECREASE
chr8	12961744	intergenic	KIAA1456,DLC1	dist=30089;dist=23499	rs7841067	TRANSFAC	M03213	ESR1	0.00579293	0.000484188	0.00199138	0.00199138	INCREASE
chr7	32687080	ncRNA_intronic	DPY19L1P1	NA	rs67920735	TRANSFAC	M02261	ESR1	0.00261963	0.000554034	0.00150539	0.00200718	INCREASE
chr7	32687080	ncRNA_intronic	DPY19L1P1	NA	rs67920735	JASPAR	MA0112.2	ESR1	0.00261963	0.000554034	0.00150539	0.00200718	INCREASE
chr6	52019366	intronic	PKHD1	NA	rs10434859	TRANSFAC	M03213	ESR1	0.000602789	0.0070241	0.00204715	0.00204715	DECREASE
chr1	16908003	ncRNA_intronic	ESPNP	NA	rs11260894	TRANSFAC	M03213	ESR1	0.000438779	0.00509023	0.00204715	0.00204715	DECREASE
chr5	179956294	intergenic	SCGB3A1,FLT4	dist=5201;dist=4818	rs11743653	TRANSFAC	M03213	ESR1	0.000602789	0.0070241	0.00204715	0.00204715	DECREASE
chr3	196072958	intergenic	LOC100507391,XXYLT1	dist=88772;dist=197344	rs1864914	TRANSFAC	M03213	ESR1	0.000583422	0.00679804	0.00204715	0.00204715	DECREASE
chr3	15494266	intronic	COLQ	NA	rs3773448	TRANSFAC	M03213	ESR1	0.0070241	0.000602789	0.00204715	0.00204715	INCREASE
chr8	142308062	intronic	SLC45A4	NA	rs7386967	TRANSFAC	M04455	ESR1	0.00601878	0.000902979	0.000411044	0.00205522	INCREASE
chr2	19135204	intergenic	NT5C1B-RDH14,MIR4757	dist=500877;dist=276467	rs12463582	TRANSFAC	M04455	ESR1	0.00100587	0.00023438	0.00199047	0.00205719	INCREASE
chr2	19135204	intergenic	NT5C1B-RDH14,MIR4757	dist=500877;dist=276467	rs12463582	TRANSFAC	M02261	ESR1	0.00125426	0.000290764	0.00205719	0.00205719	INCREASE
chr2	19135204	intergenic	NT5C1B-RDH14,MIR4757	dist=500877;dist=276467	rs12463582	JASPAR	MA0112.2	ESR1	0.00125426	0.000290764	0.00205719	0.00205719	INCREASE
chr1	244647517	intronic	SMYD3	NA	rs6426299	TRANSFAC	M04455	ESR1	0.00029682	5.945e-05	0.00115175	0.00205719	INCREASE
chr1	244647517	intronic	SMYD3	NA	rs6426299	TRANSFAC	M02261	ESR1	0.00119196	0.000274458	0.00205719	0.00205719	INCREASE
chr1	244647517	intronic	SMYD3	NA	rs6426299	JASPAR	MA0112.2	ESR1	0.00119196	0.000274458	0.00205719	0.00205719	INCREASE
chr16	55231612	downstream	MT1A	NA	rs904777	TRANSFAC	M02261	ESR1	0.000969906	0.00416053	0.00205719	0.00205719	DECREASE
chr16	55231612	downstream	MT1A	NA	rs904777	JASPAR	MA0112.2	ESR1	0.000969906	0.00416053	0.00205719	0.00205719	DECREASE
chr17	77652621	downstream	CCDC57	NA	rs6502051	TRANSFAC	M02261	ESR1	0.000282504	0.00135326	0.00139644	0.00209466	DECREASE
chr17	77652621	downstream	CCDC57	NA	rs6502051	JASPAR	MA0112.2	ESR1	0.000282504	0.00135326	0.00139644	0.00209466	DECREASE
chr20	20701478	intergenic	RALGAPA2,KIZ	dist=60212;dist=353146	rs953364	TRANSFAC	M04455	ESR1	0.000188314	3.18409e-05	0.000629331	0.0021521	INCREASE
chr20	20701478	intergenic	RALGAPA2,KIZ	dist=60212;dist=353146	rs953364	TRANSFAC	M02261	ESR1	0.000456938	9.27002e-05	0.00129126	0.0021521	INCREASE
chr20	20701478	intergenic	RALGAPA2,KIZ	dist=60212;dist=353146	rs953364	JASPAR	MA0112.2	ESR1	0.000456938	9.27002e-05	0.00129126	0.0021521	INCREASE
chr2	10475215	intronic	HPCAL1	NA	rs6727649	TRANSFAC	M03213	ESR1	0.000101358	2.1144e-06	0.00108123	0.00216247	INCREASE
chr6	112028497	ncRNA_exonic	TRAF3IP2-AS1	NA	rs10872070	TRANSFAC	M03213	ESR1	0.00245768	0.000217568	0.00216991	0.00216991	INCREASE
chr12	130911324	intergenic	MMP17,ULK1	dist=9055;dist=33908	rs11246856	TRANSFAC	M02261	ESR1	0.00169436	0.00036526	0.00162769	0.00216991	INCREASE
chr12	130911324	intergenic	MMP17,ULK1	dist=9055;dist=33908	rs11246856	JASPAR	MA0112.2	ESR1	0.00169436	0.00036526	0.00162769	0.00216991	INCREASE
chr12	130911324	intergenic	MMP17,ULK1	dist=9055;dist=33908	rs11246856	TRANSFAC	M03213	ESR1	0.00759647	0.000667227	0.00216991	0.00216991	INCREASE
chr7	157106825	exonic	PTPRN2	NA	rs1130502	TRANSFAC	M03213	ESR1	0.000667227	0.00759647	0.00216991	0.00216991	DECREASE
chr14	68165519	intergenic	RAD51B,ZFP36L1	dist=33028;dist=158606	rs12893179	TRANSFAC	M03213	ESR1	0.000681384	0.00776691	0.00216991	0.00216991	DECREASE
chr5	34878413	intronic	TTC23L	NA	rs13165450	TRANSFAC	M03213	ESR1	0.00721841	0.000633951	0.00216991	0.00216991	INCREASE
chr11	119967953	intronic	GRIK4	NA	rs1320720	TRANSFAC	M03213	ESR1	0.00248283	0.000217568	0.00216991	0.00216991	INCREASE
chr8	126511531	upstream	TRIB1	NA	rs143874608	TRANSFAC	M03213	ESR1	0.000370605	0.00425438	0.00216991	0.00216991	DECREASE
chr12	50883403	intergenic	KRT80,C12orf80	dist=11352;dist=2229	rs1870221	TRANSFAC	M03213	ESR1	0.00679804	0.000602789	0.00216991	0.00216991	INCREASE
chr14	98355622	intergenic	C14orf177,BCL11B	dist=101766;dist=349756	rs1955903	TRANSFAC	M03213	ESR1	0.000633951	0.00721841	0.00216991	0.00216991	DECREASE
chr5	4133229	intergenic	IRX1,LOC101929153	dist=478712;dist=693365	rs2047074	TRANSFAC	M03213	ESR1	0.00806654	0.000718008	0.00216991	0.00216991	INCREASE
chr1	155021089	intronic	PRCC	NA	rs3765787	TRANSFAC	M03213	ESR1	0.00445121	0.000387997	0.00216991	0.00216991	INCREASE
chr7	98232746	intergenic	NPTX2,TMEM130	dist=135629;dist=49301	rs4729489	TRANSFAC	M03213	ESR1	0.00721841	0.000633951	0.00216991	0.00216991	INCREASE
chr13	26512334	intergenic	GPR12,USP12	dist=279412;dist=25953	rs4771064	TRANSFAC	M03213	ESR1	0.000667227	0.00759647	0.00216991	0.00216991	DECREASE
chr9	137424099	intergenic	C9orf62,PPP1R26-AS1	dist=45874;dist=70287	rs4841972	TRANSFAC	M03213	ESR1	0.000193449	0.00220273	0.00216991	0.00216991	DECREASE
[truncated: 1,025 more rows]

## Sheet: Table S7
CHR	POS	ANNOTATION	GENE	DISTANCE_FROM_GENE	SNP_ID	DATABASE	MATRIX_ID	TF	PVALUE_WT	PVALUE_MUT	PVALUE_RATIO	ADJ_PVALUE_FDR	SNP_AFFECT_ON_BINDING
[truncated: 933 more rows]

[truncated: 8 more sheets: Table S8, Table S9, Table S10, Table S11, Table S12, Table S13, Table S14, Sheet3]
